# Supplementary material for: Gymnosperms on the EDGE
Source: Sci Rep. 2018 Apr 16;8:6053. doi: 10.1038/s41598-018-24365-4 (PMC5902588; doi:10.1038/s41598-018-24365-4)
Supplement: Supplementary file 2 — Supplementary tables [file 41598_2018_24365_MOESM2_ESM.xlsx]

## Sheet: Forest et al
Gymnosperms on the EDGE
Félix Forest, Justin Moat, Elisabeth Baloch, Neil A. Brummitt, Steve Bachman, Steffi Ickert-Bond, Peter M. Hollingsworth, Aaron Liston, Damon P. Little, Sarah Mathews, Hardeep Rai, Catarina Rydin, Dennis W. Stevenson, Philip Thomas, Sven Buerki

## Sheet: Table S1_sampling
Table S1. Complete list of gymnosperm species obtained from the World Checklist of Selected Plant Families (http://apps.kew.org/wcsp/home.do); shaded species were not included in the present phylogenetic analysis. Outgroup taxa from a selection of angiosperms, ferns and fern allies are also listed. GenBank accession numbers are provided when a particular marker is available for a given species (t…
Order	Family	Species	rbcL	matK	phyP	rpoC1	rps4	trnL
Araucariales	Araucariaceae	Agathis atropurpurea	AF502087	EU025977
Araucariales	Araucariaceae	Agathis australis	AF362993	EU025980			AY188261
Araucariales	Araucariaceae	Agathis borneensis	AB027310	AB023975	JX559974
Araucariales	Araucariaceae	Agathis dammara	AB650572	AB650545	AJ286621	AB830884*	AB650580
Araucariales	Araucariaceae	Agathis flavescens
Araucariales	Araucariaceae	Agathis kinabaluensis
Araucariales	Araucariaceae	Agathis labillardierei	MH069522
Araucariales	Araucariaceae	Agathis lanceolata	AM920222	AM920134	JX559977	AM919788
Araucariales	Araucariaceae	Agathis lenticula	MH069521
Araucariales	Araucariaceae	Agathis macrophylla	JN021512	EU025979	JX559978
Araucariales	Araucariaceae	Agathis microstachya	AF508920	EU025978
Araucariales	Araucariaceae	Agathis montana	U96478	KM517217	JX559979	AM919790
Araucariales	Araucariaceae	Agathis moorei	AM920223	AM920135	JX559980	AM919791
Araucariales	Araucariaceae	Agathis orbicula
Araucariales	Araucariaceae	Agathis ovata	U87754		JX559981	AM919792
Araucariales	Araucariaceae	Agathis robusta	AF249665	AF456371	JX559982	JN114936	EU165032
Araucariales	Araucariaceae	Agathis silbae	MH069523		JX559983
Araucariales	Araucariaceae	Araucaria angustifolia	AM920224	EF451975	JX559984	AM919875
Araucariales	Araucariaceae	Araucaria araucana	AF249664	AF456373	AJ286618	AM919872	FJ179545
Araucariales	Araucariaceae	Araucaria bernieri	AM920226	AM920137	JX559986	AM919793	KM678428*
Araucariales	Araucariaceae	Araucaria bidwillii	AM920227	EU025974	JX559987	AM919877	EU165033
Araucariales	Araucariaceae	Araucaria biramulata	AM920228	AM920140	JX559988	AM919799	KM678418*
Araucariales	Araucariaceae	Araucaria columnaris	AM920229	AM920143	JX559989	AM889861	KM678417*
Araucariales	Araucariaceae	Araucaria cunninghamii	AM920232	AM920146	JX559990	AM919871	EU165035
Araucariales	Araucariaceae	Araucaria heterophylla	AM920234	AF456374	AJ420752	AM919873	AY188260
Araucariales	Araucariaceae	Araucaria humboldtensis	AM920235	AM920149	JX559991	AM919811	KM678427*
Araucariales	Araucariaceae	Araucaria hunsteinii	AM920236	AF456375	JX559992	AM919874
Araucariales	Araucariaceae	Araucaria laubenfelsii	AM920238	AM920152	JX559993	AM919817	KM678430*
Araucariales	Araucariaceae	Araucaria luxurians	AM920239	AM920155	JX559994	AM919823	KM678408*
Araucariales	Araucariaceae	Araucaria montana	AM920241	AM920154	JX559995	AM919821	KM678422*
Araucariales	Araucariaceae	Araucaria muelleri	AM920242	AM920161	JX559996	AM919835	KM678404*
Araucariales	Araucariaceae	Araucaria nemorosa	AM920245	AM920164		AM889862	KM678429*
Araucariales	Araucariaceae	Araucaria rulei	AM920248	AM920167	JX559997	AM919847	KM678425*
Araucariales	Araucariaceae	Araucaria schmidii	AM920251	AM920170	JX559998	AM919853	KM678424*
Araucariales	Araucariaceae	Araucaria scopulorum	AM920252	AM920139		AM919797	KM678412*
Araucariales	Araucariaceae	Araucaria subulata	AM920253	AM920176	JX559999	AM919865	KM678409*
Araucariales	Araucariaceae	Wollemia nobilis	AF030419	AF456377	JX560000	KM459915	EU165036
Araucariales	Podocarpaceae	Acmopyle pancheri	AF249590	EU161482	JX560001	KM459913	EU161499
Araucariales	Podocarpaceae	Acmopyle sahniana	AF249591	HM593686	JX560002
Araucariales	Podocarpaceae	Afrocarpus dawei	JF969623	KF713545
Araucariales	Podocarpaceae	Afrocarpus falcatus	AF249589	AF457111	JX560003		AY188254
Araucariales	Podocarpaceae	Afrocarpus gracilior	HM593589	HM593688	JX560004
Araucariales	Podocarpaceae	Afrocarpus mannii	HM593590	HM593689	JX560005
Araucariales	Podocarpaceae	Afrocarpus usambarensis	JF969627	KF713553	JX560006
Araucariales	Podocarpaceae	Dacrycarpus cinctus	HM593601	HM593700	JX560007
Araucariales	Podocarpaceae	Dacrycarpus compactus	HM593602	HM593701	JX560009
Araucariales	Podocarpaceae	Dacrycarpus cumingii	AF249596
Araucariales	Podocarpaceae	Dacrycarpus dacrydioides	AF249597	HM593702
Araucariales	Podocarpaceae	Dacrycarpus expansus	JF969641	KF713558
Araucariales	Podocarpaceae	Dacrycarpus imbricatus	AB027313	EU161485	JX560010	JN084179	DQ478805
Araucariales	Podocarpaceae	Dacrycarpus kinabaluensis	HM593604	HM593704	JX560008
Araucariales	Podocarpaceae	Dacrycarpus steupii
Araucariales	Podocarpaceae	Dacrycarpus vieillardii	AF249598	HM593705
Araucariales	Podocarpaceae	Dacrydium araucarioides	AF249632	HM593690
Araucariales	Podocarpaceae	Dacrydium balansae	AF249633	HM593691	JX560011
Araucariales	Podocarpaceae	Dacrydium beccarii	HM593593	HM593692
Araucariales	Podocarpaceae	Dacrydium comosum		KF713576
Araucariales	Podocarpaceae	Dacrydium cornwallianum
Araucariales	Podocarpaceae	Dacrydium cupressinum	AF249634	AF457112			AY188255
Araucariales	Podocarpaceae	Dacrydium elatum	HM593594	HM593693	JX560015	JN084172
Araucariales	Podocarpaceae	Dacrydium ericoides
Araucariales	Podocarpaceae	Dacrydium gibbsiae	JF969637
Araucariales	Podocarpaceae	Dacrydium gracile		KF713583
Araucariales	Podocarpaceae	Dacrydium guillauminii	AF249635	HM593694	JX560012
Araucariales	Podocarpaceae	Dacrydium leptophyllum
Araucariales	Podocarpaceae	Dacrydium lycopodioides	HM593596	HM593695
Araucariales	Podocarpaceae	Dacrydium magnum	HM593597	HM593696
Araucariales	Podocarpaceae	Dacrydium medium
Araucariales	Podocarpaceae	Dacrydium nausoriense	HM593598	HM593697	JX560013
Araucariales	Podocarpaceae	Dacrydium nidulum	HM593599	HM593698
Araucariales	Podocarpaceae	Dacrydium novoguineense
Araucariales	Podocarpaceae	Dacrydium pectinatum	MH069515
Araucariales	Podocarpaceae	Dacrydium spathoides
Araucariales	Podocarpaceae	Dacrydium xanthandrum	HM593600	HM593699	JX560014
Araucariales	Podocarpaceae	Falcatifolium angustum
Araucariales	Podocarpaceae	Falcatifolium falciforme	JF969643	HM593706
Araucariales	Podocarpaceae	Falcatifolium gruezoi
Araucariales	Podocarpaceae	Falcatifolium papuanum	AF249636	KF713605
Araucariales	Podocarpaceae	Falcatifolium sleumeri
Araucariales	Podocarpaceae	Falcatifolium taxoides	AF249637	HM593707
Araucariales	Podocarpaceae	Halocarpus bidwillii	AF249638	KF713609	JX560016
Araucariales	Podocarpaceae	Halocarpus biformis	AF249639	HM593708
Araucariales	Podocarpaceae	Halocarpus kirkii	AF249640	AF457117			JN627294
Araucariales	Podocarpaceae	Lagarostrobos franklinii	AF249641	EU161486	JX560017		AY188253
Araucariales	Podocarpaceae	Lepidothamnus fonkii	AF249642	HM593711	JX560018
Araucariales	Podocarpaceae	Lepidothamnus intermedius	JF969649	KF713613			AY188256
Araucariales	Podocarpaceae	Lepidothamnus laxifolius	AF249643	AF457114	JX560019
Araucariales	Podocarpaceae	Manoao colensoi	AF249644	HM593712	JX560020
Araucariales	Podocarpaceae	Microcachrys tetragona	AF249645	EU161483	JX560021		EU161498
Araucariales	Podocarpaceae	Nageia fleuryi	HM593612	HM593714
Araucariales	Podocarpaceae	Nageia maxima
Araucariales	Podocarpaceae	Nageia motleyi	JF969656	KF713622
Araucariales	Podocarpaceae	Nageia nagi	AB027314	AB023990	JX560024	GQ463565	AB644487
Araucariales	Podocarpaceae	Nageia wallichiana	HM593616	HM593717	JX560025	JN084174
Araucariales	Podocarpaceae	Parasitaxus ustus	This study	HM593718	JX560026
Araucariales	Podocarpaceae	Pherosphaera fitzgeraldii	HM593617	HM593719	JX560022		AY188257
Araucariales	Podocarpaceae	Pherosphaera hookeriana	HM593618	HM593720
Araucariales	Podocarpaceae	Phyllocladus aspleniifolius	AF227462	AY442147	JX560027		AY188258
Araucariales	Podocarpaceae	Phyllocladus hypophyllus	AF249653	AY442148	JX560028
Araucariales	Podocarpaceae	Phyllocladus toatoa	AY442153	AY442149
Araucariales	Podocarpaceae	Phyllocladus trichomanoides	AB027315	AF456376
Araucariales	Podocarpaceae	Podocarpus acuminatus
Araucariales	Podocarpaceae	Podocarpus acutifolius	AF249599	HM593725	JX560029
Araucariales	Podocarpaceae	Podocarpus affinis	HM593623	HM593726
Araucariales	Podocarpaceae	Podocarpus angustifolius	HM593624	HM593727
Araucariales	Podocarpaceae	Podocarpus annamiensis	HM593625	HM593728
Araucariales	Podocarpaceae	Podocarpus aracensis
Araucariales	Podocarpaceae	Podocarpus archboldii	JF969667	KF713652	JX560031
Araucariales	Podocarpaceae	Podocarpus aristulatus	HM593626	HM593729	JX560032
Araucariales	Podocarpaceae	Podocarpus atjehensis		KF713654
Araucariales	Podocarpaceae	Podocarpus beecherae	HM593627	HM593730
Araucariales	Podocarpaceae	Podocarpus borneensis
Araucariales	Podocarpaceae	Podocarpus bracteatus	JF969671	KF713656	JX560033
Araucariales	Podocarpaceae	Podocarpus brasiliensis	JF969672	KF713657
Araucariales	Podocarpaceae	Podocarpus brassii	AF249601	HM593731	JX560034
Araucariales	Podocarpaceae	Podocarpus brevifolius	HM593629	HM593732		JN084182
Araucariales	Podocarpaceae	Podocarpus buchii
Araucariales	Podocarpaceae	Podocarpus capuronii	JF969677	KF713662
Araucariales	Podocarpaceae	Podocarpus celatus	JF969673	KF713663
Araucariales	Podocarpaceae	Podocarpus chingianus	HM593633	HM593736	JX560035
Araucariales	Podocarpaceae	Podocarpus confertus
Araucariales	Podocarpaceae	Podocarpus coriaceus	HM593634	HM593737	JX560036
Araucariales	Podocarpaceae	Podocarpus costalis	HM593635	HM593738	JX560037
Araucariales	Podocarpaceae	Podocarpus costaricensis	HM593636	HM593739
Araucariales	Podocarpaceae	Podocarpus decipiens	JF969682	KF713676
Araucariales	Podocarpaceae	Podocarpus decumbens	JF969681	KF713678
Araucariales	Podocarpaceae	Podocarpus deflexus	JF969683	KF713679
Araucariales	Podocarpaceae	Podocarpus degeneri	JF969684	KF713680
Araucariales	Podocarpaceae	Podocarpus dispermus	AF249604	HM593741	JX560039
Araucariales	Podocarpaceae	Podocarpus drouynianus	AF249605	HM593742	JX560040
Araucariales	Podocarpaceae	Podocarpus ekmanii	HM593640	HM593743
Araucariales	Podocarpaceae	Podocarpus elatus	AF249606	AF457113
Araucariales	Podocarpaceae	Podocarpus elongatus	HM593643	HM593746	JX560041
Araucariales	Podocarpaceae	Podocarpus fasciculus	AF249622	HM593747	JX560042
Araucariales	Podocarpaceae	Podocarpus forrestii	HM593645	HM593748
Araucariales	Podocarpaceae	Podocarpus gibbsiae	JF969692	KF713695
Araucariales	Podocarpaceae	Podocarpus glaucus	JF969693
Araucariales	Podocarpaceae	Podocarpus globulus
Araucariales	Podocarpaceae	Podocarpus glomeratus	MH069516
Araucariales	Podocarpaceae	Podocarpus gnidioides	AF249607	HM593749
Araucariales	Podocarpaceae	Podocarpus grayae	HM593647	HM593750
Araucariales	Podocarpaceae	Podocarpus guatemalensis	JF969696	KF713702	JX560043
Araucariales	Podocarpaceae	Podocarpus henkelii	AF249610	HM593751			AY188249
Araucariales	Podocarpaceae	Podocarpus hispaniolensis	HM593649	HM593752
Araucariales	Podocarpaceae	Podocarpus humbertii
Araucariales	Podocarpaceae	Podocarpus idenburgensis
Araucariales	Podocarpaceae	Podocarpus insularis	JF969699	KF713711
Araucariales	Podocarpaceae	Podocarpus laetus	AF249603	HM593740	JX560038
Araucariales	Podocarpaceae	Podocarpus lambertii	HM593650	HM593753		KJ010812*	KJ010812*
Araucariales	Podocarpaceae	Podocarpus latifolius	AF249612	HM593754	JX560044		AY188250
Araucariales	Podocarpaceae	Podocarpus laubenfelsii	MH069517
Araucariales	Podocarpaceae	Podocarpus lawrencei	JF969665	KF713647	JX560030
Araucariales	Podocarpaceae	Podocarpus ledermannii	JF969701	KF713720
Araucariales	Podocarpaceae	Podocarpus levis
Araucariales	Podocarpaceae	Podocarpus longifoliolatus	HM593654	HM593758	JX560045
Araucariales	Podocarpaceae	Podocarpus lophatus	MH069519
Araucariales	Podocarpaceae	Podocarpus lucienii	AF249615	HM593759	JX560046
Araucariales	Podocarpaceae	Podocarpus macrocarpus
Araucariales	Podocarpaceae	Podocarpus macrophyllus	AF249616	AF228111	JX560047	GQ436050	EU107152
Araucariales	Podocarpaceae	Podocarpus madagascariensis	JF969706	KF713729
Araucariales	Podocarpaceae	Podocarpus magnifolius	JF969707
Araucariales	Podocarpaceae	Podocarpus matudae	AF249617	HM593762	JX560048		AY188251
Araucariales	Podocarpaceae	Podocarpus micropedunculatus
Araucariales	Podocarpaceae	Podocarpus milanjianus	HM593659	HM593763
Araucariales	Podocarpaceae	Podocarpus nakaii	HM593660	HM593764
Araucariales	Podocarpaceae	Podocarpus neglectus
Araucariales	Podocarpaceae	Podocarpus neriifolius	AF249618	HM593765	JX560049	JN084181
Araucariales	Podocarpaceae	Podocarpus nivalis	AF249619	HM593757
Araucariales	Podocarpaceae	Podocarpus novae-caledoniae	AF249620	HM593766	JX560050
Araucariales	Podocarpaceae	Podocarpus nubigenus	AF249621	HM593767
Araucariales	Podocarpaceae	Podocarpus oleifolius	HM593664	HM593768	JX560051	GQ429104
Araucariales	Podocarpaceae	Podocarpus orarius
Araucariales	Podocarpaceae	Podocarpus palawanensis
Araucariales	Podocarpaceae	Podocarpus pallidus	JF969720	KF713751
Araucariales	Podocarpaceae	Podocarpus parlatorei	AF249623	KF713752
Araucariales	Podocarpaceae	Podocarpus pendulifolius
Araucariales	Podocarpaceae	Podocarpus perrieri
Araucariales	Podocarpaceae	Podocarpus pilgeri	JF969719	KF713754
Araucariales	Podocarpaceae	Podocarpus polyspermus	AF249625	HM593770	JX560052
Araucariales	Podocarpaceae	Podocarpus polystachyus	AF249626	HM593771
Araucariales	Podocarpaceae	Podocarpus pseudobracteatus	JF969722	KF713760
Araucariales	Podocarpaceae	Podocarpus purdieanus	HM593668	HM593772	JX560053
Araucariales	Podocarpaceae	Podocarpus ramosii	HM593669	HM593773	JX560054
Araucariales	Podocarpaceae	Podocarpus ridleyi
Araucariales	Podocarpaceae	Podocarpus roraimae
Araucariales	Podocarpaceae	Podocarpus rostratus	KF714181
Araucariales	Podocarpaceae	Podocarpus rubens	HM593670	HM593774	JX560055
Araucariales	Podocarpaceae	Podocarpus rumphii	HM593671	HM593775	JX560056
Araucariales	Podocarpaceae	Podocarpus rusbyi	JF969728
Araucariales	Podocarpaceae	Podocarpus salicifolius	MH069520
Araucariales	Podocarpaceae	Podocarpus salignus	AF249628	HM593776	JX560057		AY188252
Araucariales	Podocarpaceae	Podocarpus salomoniensis	HM593673	HM593777	JX560058
Araucariales	Podocarpaceae	Podocarpus sellowii	HM593674	HM593778
Araucariales	Podocarpaceae	Podocarpus smithii	AF249629	HM593779
Araucariales	Podocarpaceae	Podocarpus spathoides	HM593630	HM593733	JX560059
Araucariales	Podocarpaceae	Podocarpus spinulosus	AF249630	HM593780	JX560060
Araucariales	Podocarpaceae	Podocarpus sprucei	JF969734	KF713782
Araucariales	Podocarpaceae	Podocarpus steyermarkii
Araucariales	Podocarpaceae	Podocarpus subtropicalis	HM593677	HM593781
Araucariales	Podocarpaceae	Podocarpus sylvestris	HM593631	HM593734	JX560061
Araucariales	Podocarpaceae	Podocarpus tepuiensis
Araucariales	Podocarpaceae	Podocarpus teysmannii	MH069518	KF713788
Araucariales	Podocarpaceae	Podocarpus thevetiifolius
Araucariales	Podocarpaceae	Podocarpus tixieri
Araucariales	Podocarpaceae	Podocarpus totara	AF249631	HM593782	JX560062	KC306742*	JN627398
Araucariales	Podocarpaceae	Podocarpus transiens	KF714208
Araucariales	Podocarpaceae	Podocarpus trinitensis	HM593679	HM593783
Araucariales	Podocarpaceae	Podocarpus urbanii	HM593680	HM593784
Araucariales	Podocarpaceae	Podocarpus victorinianus
Araucariales	Podocarpaceae	Prumnopitys andina	AF249655	HM593721	JX560063
Araucariales	Podocarpaceae	Prumnopitys exigua	JF969742
Araucariales	Podocarpaceae	Prumnopitys ferruginea	AF249656	AF457115
Araucariales	Podocarpaceae	Prumnopitys ferruginoides	AF249659	HM593722	JX560064	KM459914
Araucariales	Podocarpaceae	Prumnopitys harmsiana
Araucariales	Podocarpaceae	Prumnopitys ladei	AF249657	HM593723	JX560065
Araucariales	Podocarpaceae	Prumnopitys montana	JF969746	KF713805
Araucariales	Podocarpaceae	Prumnopitys standleyi
Araucariales	Podocarpaceae	Prumnopitys taxifolia	AF249658	HM593724			AY188259
Araucariales	Podocarpaceae	Retrophyllum comptonii	AF249660	HM593785	JX560066
Araucariales	Podocarpaceae	Retrophyllum minus	AF249661	KF713810	JX560067
Araucariales	Podocarpaceae	Retrophyllum piresii	KJ617081*	KJ617081*		KJ617081*	KJ617081*
Araucariales	Podocarpaceae	Retrophyllum rospigliosii	HM593682	HM593786
Araucariales	Podocarpaceae	Retrophyllum vitiense	HM593683	HM593787
Araucariales	Podocarpaceae	Saxegothaea conspicua	AF249662	AF457116	JX560068		EU161488
Araucariales	Podocarpaceae	Sundacarpus amarus	AF249663	HM593788	JX560069
Cupressales	Cupressaceae	Actinostrobus acuminatus	MH069524	AF152175
Cupressales	Cupressaceae	Actinostrobus arenarius	JF725937	JF725837	JX559912		JF725862
Cupressales	Cupressaceae	Actinostrobus pyramidalis	EU161450	HQ245874	JX559913		EU161500
Cupressales	Cupressaceae	Athrotaxis cupressoides	JF725921	AB030131			JF725849
Cupressales	Cupressaceae	Athrotaxis selaginoides	JF725938	AB030130	JX559914		AY188273
Cupressales	Cupressaceae	Austrocedrus chilensis	EU161449	AF152177	JX559915
Cupressales	Cupressaceae	Callitris baileyi	MH069527
Cupressales	Cupressaceae	Callitris canescens	JF725945	JF725845			JF725870
Cupressales	Cupressaceae	Callitris columellaris	KM895763	HQ245877
Cupressales	Cupressaceae	Callitris drummondii	JF725939	JF725839			JF725864
Cupressales	Cupressaceae	Callitris endlicheri	AY988231	AY988331			JF725857
Cupressales	Cupressaceae	Callitris macleayana	JF725933	HQ245878	JX559916		JF725858
Cupressales	Cupressaceae	Callitris monticola	MH069525
Cupressales	Cupressaceae	Callitris muelleri	JF725924	JF725824			JF725851
Cupressales	Cupressaceae	Callitris neocaledonica	MH069526
Cupressales	Cupressaceae	Callitris oblonga
Cupressales	Cupressaceae	Callitris preissii	AY988230	AY988330			JF725865
Cupressales	Cupressaceae	Callitris rhomboidea	JF725925	AF152180			JF725852
Cupressales	Cupressaceae	Callitris roei	MH069528
Cupressales	Cupressaceae	Callitris sulcata	JF725941	JF725841			JF725866
Cupressales	Cupressaceae	Callitris verrucosa	JF725942	JF725842			JF725867
Cupressales	Cupressaceae	Calocedrus decurrens	HM024269	AB023982	JX559924		HM024354
Cupressales	Cupressaceae	Calocedrus formosana	AB715255	AB715275		AB831010*	AB831010*
Cupressales	Cupressaceae	Calocedrus macrolepis	AY380878	AF152179	JX559925	JN084170	HM024355
Cupressales	Cupressaceae	Calocedrus rupestris	JN039266	JN657252		JN084169
Cupressales	Cupressaceae	Chamaecyparis formosensis	AY380879	AY380840			HM024356
Cupressales	Cupressaceae	Chamaecyparis lawsoniana	AY380880				HM024357
Cupressales	Cupressaceae	Chamaecyparis obtusa	AY380881	AB030133	JX559927		HM024358
Cupressales	Cupressaceae	Chamaecyparis pisifera	AY380883	AB030132	FJ393260		HM024359
Cupressales	Cupressaceae	Chamaecyparis thyoides	AY380884	AY380843			JF725859
Cupressales	Cupressaceae	Cryptomeria japonica	AJ621937	AB023984	AB894549	NC_010548*	AY188272
Cupressales	Cupressaceae	Cunninghamia konishii					EF053202
Cupressales	Cupressaceae	Cunninghamia lanceolata	KC427270*	AB030125	JX559929	KC427270*	AY188269
Cupressales	Cupressaceae	Cupressus arizonica	AF127430	AF152188	JX559931	KP099644*	HM024371
Cupressales	Cupressaceae	Cupressus bakeri	AY988237	AY988337	JX559917		HM024372
Cupressales	Cupressaceae	Cupressus cashmeriana	AY988239	AY988339			HM024361
Cupressales	Cupressaceae	Cupressus chengiana	AY988241	AY988341	JX559932		HM024362
Cupressales	Cupressaceae	Cupressus duclouxiana	AY380887	AF152186	JX559933		HM024363
Cupressales	Cupressaceae	Cupressus dupreziana	AY988243	AY988342	JX559934		HM024360
Cupressales	Cupressaceae	Cupressus gigantea	AY988246	AY988346		KT315754*	HM024365
Cupressales	Cupressaceae	Cupressus goveniana	AY380888	AF152191	JX559919		HM024375
Cupressales	Cupressaceae	Cupressus guadalupensis	AY988248	AY988348			HM024373
Cupressales	Cupressaceae	Cupressus lusitanica	AY380889	AF152189	JX559918		HM024376
Cupressales	Cupressaceae	Cupressus macnabiana	AY380890	AF152190			HM024377
Cupressales	Cupressaceae	Cupressus macrocarpa	AY380891	AY380849	JX559921		AY188282
Cupressales	Cupressaceae	Cupressus nootkatensis	HM024268	FJ475239	JX559922	KP099642*	HM024353
Cupressales	Cupressaceae	Cupressus pendula	AY988232	AY988344	JX559935		HM024364
Cupressales	Cupressaceae	Cupressus sargentii	AY988254	AY497214			HM024380
Cupressales	Cupressaceae	Cupressus sempervirens	FN689378	KP099643*	AJ286625	FN689660	HM024367
Cupressales	Cupressaceae	Cupressus tonkinensis	AY988256	AY988355
Cupressales	Cupressaceae	Cupressus torulosa	AY988257	AY988356	JX559937		HM024368
Cupressales	Cupressaceae	Cupressus vietnamensis	AY380895	AY380850	JX559923	KP0999645*	KP0999645*
Cupressales	Cupressaceae	Diselma archeri	JF725926	AF152193	JX559938		JF725853
Cupressales	Cupressaceae	Fitzroya cupressoides	JF725916	AF152194	JX559939		AY188275
Cupressales	Cupressaceae	Fokienia hodginsii	AF127429	AF152195	JX559940		EF053193
Cupressales	Cupressaceae	Glyptostrobus pensilis	HQ235611	AB030118	JX559941	JN084175	EF053204
Cupressales	Cupressaceae	Juniperus angosturana	HM024287	HM024009			HM024382
Cupressales	Cupressaceae	Juniperus arizonica
Cupressales	Cupressaceae	Juniperus ashei	HM024288	HM024010	JX559942		HM024383
Cupressales	Cupressaceae	Juniperus barbadensis	HM024313	HM024035			HM024408
Cupressales	Cupressaceae	Juniperus bermudiana	HM024289	HM024011		KF866297*	HM024384
Cupressales	Cupressaceae	Juniperus blancoi	HM024290	HM024012			HM024385
Cupressales	Cupressaceae	Juniperus brevifolia
Cupressales	Cupressaceae	Juniperus californica	AY988258	AY988357			HM024386
Cupressales	Cupressaceae	Juniperus cedrus	MH069534	KT378453*		KT378453*	KT378453*
Cupressales	Cupressaceae	Juniperus chinensis	HM024292	HM024030	FJ393259		HM024387
Cupressales	Cupressaceae	Juniperus coahuilensis	AY988259	AY988358	JX559943		HM024388
Cupressales	Cupressaceae	Juniperus comitana	HM024294	HM024016			HM024389
Cupressales	Cupressaceae	Juniperus communis	AY664859	AY988359	JX559944	EU750375	AY188279
Cupressales	Cupressaceae	Juniperus convallium	HM024298	HM024020			HM024393
Cupressales	Cupressaceae	Juniperus coxii	HM024328	HM024050			HM024423
Cupressales	Cupressaceae	Juniperus deltoides	HM024299	HM024021			HM024394
Cupressales	Cupressaceae	Juniperus deppeana	AY988261	AY988360			HM024395
Cupressales	Cupressaceae	Juniperus drupacea	AY380893	AF152198	JX559945		HM024396
Cupressales	Cupressaceae	Juniperus durangensis	HM024302	HM024024			HM024397
Cupressales	Cupressaceae	Juniperus excelsa	HM024303	HM024025			HM024398
Cupressales	Cupressaceae	Juniperus flaccida	HM024304	HM024026			HM024399
Cupressales	Cupressaceae	Juniperus foetidissima
Cupressales	Cupressaceae	Juniperus formosana	HM024305	HM024027			HM024400
Cupressales	Cupressaceae	Juniperus gamboana	HM024307	HM024029
Cupressales	Cupressaceae	Juniperus gracilior	HM024309	HM024031			HM024404
Cupressales	Cupressaceae	Juniperus grandis
Cupressales	Cupressaceae	Juniperus horizontalis	HM024310	HM024032			HM024405
Cupressales	Cupressaceae	Juniperus indica	AY988262	AY988361			HM024406
Cupressales	Cupressaceae	Juniperus jaliscana
Cupressales	Cupressaceae	Juniperus komarovii	HM024312	HM024034			HM024407
Cupressales	Cupressaceae	Juniperus macrocarpa	FR831949
Cupressales	Cupressaceae	Juniperus mairei
Cupressales	Cupressaceae	Juniperus monosperma	HM024315	HM024037		KF866298*	HM024410
Cupressales	Cupressaceae	Juniperus monticola	HM024316	HM024038			HM024411
Cupressales	Cupressaceae	Juniperus morrisonicola
Cupressales	Cupressaceae	Juniperus mucronata
Cupressales	Cupressaceae	Juniperus navicularis
Cupressales	Cupressaceae	Juniperus occidentalis	AY988263	AY988362			HM024412
Cupressales	Cupressaceae	Juniperus osteosperma	AY988264	AY988363			HM024413
Cupressales	Cupressaceae	Juniperus oxycedrus	FR831950	HM024041	JX559946		HM024414
Cupressales	Cupressaceae	Juniperus phoenicea	FN689373	HM024042	AJ286639	FN689655	HM024415
Cupressales	Cupressaceae	Juniperus pinchotii	HM024321	HM024043			HM024416
Cupressales	Cupressaceae	Juniperus pingii	HM024322	HM024044			HM024417
Cupressales	Cupressaceae	Juniperus poblana
Cupressales	Cupressaceae	Juniperus polycarpos	HM024323	HM024045			HM024418
Cupressales	Cupressaceae	Juniperus procera	AY380894	AF152199	JX559948		HM024419
Cupressales	Cupressaceae	Juniperus procumbens	HM024325	HM024047			HM024420
Cupressales	Cupressaceae	Juniperus przewalskii	HM024326	HM024048			HM024421
Cupressales	Cupressaceae	Juniperus pseudosabina	HM024327	HM024049			HM024422
Cupressales	Cupressaceae	Juniperus recurva	MH069535
Cupressales	Cupressaceae	Juniperus rigida	HM024329	AB030136		GQ436200	HM024425
Cupressales	Cupressaceae	Juniperus sabina	FR831945	HM024053			AY188280
Cupressales	Cupressaceae	Juniperus saltillensis	HM024334	HM024056			HM024429
Cupressales	Cupressaceae	Juniperus saltuaria	HM024335	HM024057			HM024430
Cupressales	Cupressaceae	Juniperus saxicola	HM024336	HM024058			HM024431
Cupressales	Cupressaceae	Juniperus scopulorum	HM024337	HM024059	JX559949	KF866299*	HM024432
Cupressales	Cupressaceae	Juniperus semiglobosa	HM024338	HM024060			HM024433
Cupressales	Cupressaceae	Juniperus seravschanica
Cupressales	Cupressaceae	Juniperus squamata	HM024339	HM024061			HM024434
Cupressales	Cupressaceae	Juniperus standleyi	MH069533
Cupressales	Cupressaceae	Juniperus taxifolia	HM024340	HM024062			HM024435
Cupressales	Cupressaceae	Juniperus thurifera	HM024341	HM024063			HM024436
Cupressales	Cupressaceae	Juniperus tibetica	HM024342	HM024064	JX559950		HM024437
Cupressales	Cupressaceae	Juniperus tsukusiensis
Cupressales	Cupressaceae	Juniperus turbinata
Cupressales	Cupressaceae	Juniperus virginiana	AF119182	EU749467	JX559951	EU750379	HM024438
Cupressales	Cupressaceae	Juniperus zanonii
Cupressales	Cupressaceae	Libocedrus austrocaledonicus	MH069529		JX559952
Cupressales	Cupressaceae	Libocedrus bidwillii	JF725927	AF152202	JX559953		JF725854
Cupressales	Cupressaceae	Libocedrus chevalieri	MH069530
Cupressales	Cupressaceae	Libocedrus plumosa	JF725928	AF152200			JF725855
Cupressales	Cupressaceae	Libocedrus yateensis	MH069531	AF152201	JX559954
Cupressales	Cupressaceae	Metasequoia glyptostroboides	AB917054	AB030122	JX559955	KR061358*	EF053201
Cupressales	Cupressaceae	Microbiota decussata	HM024344	AF152204	JX559956		HM024439
Cupressales	Cupressaceae	Neocallitropsis pancheri	JF725934	HQ245905	JX559957		JF725860
Cupressales	Cupressaceae	Papuacedrus papuana	EU161451	AF152206	JX559958		EU161503
Cupressales	Cupressaceae	Pilgerodendron uviferum	EU161452	AF152207	JX559959		EU161504
Cupressales	Cupressaceae	Platycladus orientalis	HM024345		FJ226438	GQ435914	EF053191
Cupressales	Cupressaceae	Sequoia sempervirens	JF725914	AB030123	JX559961		EF053194
Cupressales	Cupressaceae	Sequoiadendron giganteum	AY056580	AB030124	JX559962		AY188267
Cupressales	Cupressaceae	Taiwania cryptomerioides	JF725919	AB023999	JX559963	KC427274*	AY188274
Cupressales	Cupressaceae	Taxodium distichum	AF119185	AB030120	AJ286660		EF053203
Cupressales	Cupressaceae	Tetraclinis articulata	HM024346	AF152213	JX559966		HM024441
Cupressales	Cupressaceae	Thuja koraiensis	HM024347	HM024069			HM024442
Cupressales	Cupressaceae	Thuja occidentalis	HM024348		JX559967		HM024443
Cupressales	Cupressaceae	Thuja plicata	AF127428		JX559968		HM024444
Cupressales	Cupressaceae	Thuja standishii	HM024350	AB030135	JX559969		HM024445
Cupressales	Cupressaceae	Thuja sutchuenensis	MH069532		JX559970
Cupressales	Cupressaceae	Thujopsis dolabrata	HM024351	AB030134	JX559971		EF053195
Cupressales	Cupressaceae	Widdringtonia nodiflora	AY988266	AY988364	JX559973		EU161489
Cupressales	Cupressaceae	Widdringtonia schwarzii	JF725943	AF152218			JF725868
Cupressales	Cupressaceae	Widdringtonia wallichii	AY140261	JF725836	JX559972		JF725861
Cupressales	Cupressaceae	Widdringtonia whytei	JF725944	JF725844			JF725869
Cupressales	Sciadopityaceae	Sciadopitys verticillata	AB645804	AB023994	AJ286656		AB645816
Cupressales	Taxaceae	Amentotaxus argotaenia	AY450859	AF152219	FJ226432	KR780582*	DQ478797
Cupressales	Taxaceae	Amentotaxus assamica
Cupressales	Taxaceae	Amentotaxus formosana	EF660708	AB023977	JX559889	GQ463562	AY188265
Cupressales	Taxaceae	Amentotaxus hatuyenensis
Cupressales	Taxaceae	Amentotaxus poilanei	JF940821	JF953174	JX559890
Cupressales	Taxaceae	Amentotaxus yunnanensis	AY450860	AB023981	FJ226431	GQ435989	DQ478798
Cupressales	Taxaceae	Austrotaxus spicata	AF456385	AB023979	JX559892		EU161502
Cupressales	Taxaceae	Cephalotaxus alpina
Cupressales	Taxaceae	Cephalotaxus fortunei	AY450863	AF228109	FJ226435	GQ463570
Cupressales	Taxaceae	Cephalotaxus griffithii	EF660704	EF660649		GQ463576
Cupressales	Taxaceae	Cephalotaxus hainanensis	AY450862	JX099351		GQ436159
Cupressales	Taxaceae	Cephalotaxus harringtonii	AF227461	AB030138	JX559894	GQ463577	AY188264
Cupressales	Taxaceae	Cephalotaxus nana	EF660726	EF660656		GQ463578
Cupressales	Taxaceae	Cephalotaxus oliveri	AF456387	AF457108	FJ226433	KC136217*	KC136217*
Cupressales	Taxaceae	Pseudotaxus chienii	AF456386	AB023992	FJ226428		DQ478799
Cupressales	Taxaceae	Taxus baccata	AF456388	AB023996	JX559898	FJ395859	X84145
Cupressales	Taxaceae	Taxus brevifolia	AF249666	EU078561	JX559899
Cupressales	Taxaceae	Taxus calcicola
Cupressales	Taxaceae	Taxus canadensis	EF660724	EF660661	JX560092	GQ273987
Cupressales	Taxaceae	Taxus chinensis	AY450855	AF228103
Cupressales	Taxaceae	Taxus contorta	EF660725	EF660660	JX559904	GQ435987
Cupressales	Taxaceae	Taxus cuspidata	DQ478793	AF228104	FJ393249	GQ249033	DQ478801
Cupressales	Taxaceae	Taxus floridana	EF660711	EF660652	JX559902
Cupressales	Taxaceae	Taxus florinii
Cupressales	Taxaceae	Taxus globosa	EF660710	EF660647	JX559903
Cupressales	Taxaceae	Taxus mairei	KJ123824*	AB024001			KJ123824*
Cupressales	Taxaceae	Taxus wallichiana	AB027316	DQ305406	FJ226425	GQ435988	DQ478802
Cupressales	Taxaceae	Torreya californica	AY664858	AB023998	JX559907	GQ436161
Cupressales	Taxaceae	Torreya fargesii	EF660735	AF228107	FJ226429	GQ436162
Cupressales	Taxaceae	Torreya grandis	DQ478794	AF228108	FJ226430	GQ463592	DQ478803
Cupressales	Taxaceae	Torreya jackii	EF660734	EF660667	JX559909
Cupressales	Taxaceae	Torreya nucifera	AB027317	AB024003	AJ286666	GQ463573	DQ478804
Cupressales	Taxaceae	Torreya taxifolia	AF456389	AF457110	JX559911		AY188263
Cycadales	Cycadaceae	Cycas aculeata	MH069564		JN655891			KP117204
Cycadales	Cycadaceae	Cycas aenigma
Cycadales	Cycadaceae	Cycas angulata	MH069567
Cycadales	Cycadaceae	Cycas annaikalensis	MH069560
Cycadales	Cycadaceae	Cycas apoa			JN655892
Cycadales	Cycadaceae	Cycas arenicola	MH069568
Cycadales	Cycadaceae	Cycas armstrongii	MH069586		JN655893
Cycadales	Cycadaceae	Cycas arnhemica
Cycadales	Cycadaceae	Cycas badensis
Cycadales	Cycadaceae	Cycas balansae	MH069569					GU250519
Cycadales	Cycadaceae	Cycas basaltica	MH069570		JN655894
Cycadales	Cycadaceae	Cycas beddomei	KF432056		JN655895
Cycadales	Cycadaceae	Cycas bifida		AF410160
Cycadales	Cycadaceae	Cycas bougainvilleana	MH069544		JN655896
Cycadales	Cycadaceae	Cycas brachycantha	MH069538		JN655897
Cycadales	Cycadaceae	Cycas brunnea
Cycadales	Cycadaceae	Cycas cairnsiana	MH069587		JN655898
Cycadales	Cycadaceae	Cycas calcicola	MH069571		JN655899
Cycadales	Cycadaceae	Cycas campestris
Cycadales	Cycadaceae	Cycas canalis	MH069572
Cycadales	Cycadaceae	Cycas candida
Cycadales	Cycadaceae	Cycas cantafolia
Cycadales	Cycadaceae	Cycas chamaoensis	MH069548		JN655900			GU250505
Cycadales	Cycadaceae	Cycas changjiangensis						GU250520
Cycadales	Cycadaceae	Cycas chevalieri	MH069573		JN655902
Cycadales	Cycadaceae	Cycas circinalis	AF531198	AF410164	JN655903			AF479867
Cycadales	Cycadaceae	Cycas clivicola	MH069549	GQ203830	JN655904		GQ204067	GU250506
Cycadales	Cycadaceae	Cycas collina			JN655905
Cycadales	Cycadaceae	Cycas condaoensis	MH069550		JN655906			GU250507
Cycadales	Cycadaceae	Cycas conferta	MH069588
Cycadales	Cycadaceae	Cycas couttsiana	MH069557		JN655907	GU807251
Cycadales	Cycadaceae	Cycas cupida
Cycadales	Cycadaceae	Cycas curranii	MH069539					GU250503
Cycadales	Cycadaceae	Cycas darshii
Cycadales	Cycadaceae	Cycas debaoensis	MH069540		JN655908
Cycadales	Cycadaceae	Cycas desolata
Cycadales	Cycadaceae	Cycas diannanensis	KF221178		JN655909			KP117205
Cycadales	Cycadaceae	Cycas dolichophylla	MH069562		JN655910			KP117206
Cycadales	Cycadaceae	Cycas edentata	MH069558		JN655911			GU250513
Cycadales	Cycadaceae	Cycas elephantipes						GQ273657
Cycadales	Cycadaceae	Cycas elongata	MH069551
Cycadales	Cycadaceae	Cycas falcata
Cycadales	Cycadaceae	Cycas ferruginea	MH069541		JN655913
Cycadales	Cycadaceae	Cycas fugax			JN655914
Cycadales	Cycadaceae	Cycas furfuracea						AF531182
Cycadales	Cycadaceae	Cycas glauca
Cycadales	Cycadaceae	Cycas guizhouensis	MH069574	AB116585	JN655915		GQ204068	KP117207
Cycadales	Cycadaceae	Cycas hainanensis	MH069542	GQ203832	JN655916		GQ204069	GU250521
Cycadales	Cycadaceae	Cycas hoabinhensis						GU250522
Cycadales	Cycadaceae	Cycas hongheensis	MH069575		JN655917
Cycadales	Cycadaceae	Cycas indica	MH069561
Cycadales	Cycadaceae	Cycas inermis
Cycadales	Cycadaceae	Cycas javana
Cycadales	Cycadaceae	Cycas lacrimans
Cycadales	Cycadaceae	Cycas lane-poolei
Cycadales	Cycadaceae	Cycas lindstromii	MH069552		JN655918			GU250509
Cycadales	Cycadaceae	Cycas maconochiei	MH069576		JN655920
Cycadales	Cycadaceae	Cycas macrocarpa	MH069553		JN655921
Cycadales	Cycadaceae	Cycas media	JQ512535	AF410162	JN655922			KP117208
Cycadales	Cycadaceae	Cycas megacarpa	MH069584
Cycadales	Cycadaceae	Cycas micholitzii	GQ436680	AB076235	JN655924	GQ436206
Cycadales	Cycadaceae	Cycas micronesica	AF394339	EU016806	JN655925		EU016841
Cycadales	Cycadaceae	Cycas montana
Cycadales	Cycadaceae	Cycas multipinnata	MH069563	AB076236	FJ393265	EF612807		KP117209
Cycadales	Cycadaceae	Cycas nathorstii
Cycadales	Cycadaceae	Cycas nitida	MH069559
Cycadales	Cycadaceae	Cycas nongnoochiae	MH069556		JN655928			GU250510
Cycadales	Cycadaceae	Cycas ophiolitica	MH069577		JN655929	EF612810
Cycadales	Cycadaceae	Cycas orientis	MH069589
Cycadales	Cycadaceae	Cycas pachypoda
Cycadales	Cycadaceae	Cycas panzhihuaensis	AB917042	AF143440	JN655930		GQ204071	KP117211
Cycadales	Cycadaceae	Cycas papuana
Cycadales	Cycadaceae	Cycas pectinata	MH069578	AB076238	JN655931			KP117210
Cycadales	Cycadaceae	Cycas petrae	MH069579		JN655933
Cycadales	Cycadaceae	Cycas platyphylla	MH069580		JN655934	EF612804
Cycadales	Cycadaceae	Cycas pranburiensis						GU250514
Cycadales	Cycadaceae	Cycas pruinosa
Cycadales	Cycadaceae	Cycas revoluta	AF394337	AB116583	JN655935	JN867588*	AF313609	AF531181
Cycadales	Cycadaceae	Cycas riuminiana	MH069545		JN655936
Cycadales	Cycadaceae	Cycas rumphii	AF394338	AF410161	JN655937			AF407314
Cycadales	Cycadaceae	Cycas sainathii
Cycadales	Cycadaceae	Cycas sancti-lasallei
Cycadales	Cycadaceae	Cycas saxatilis
Cycadales	Cycadaceae	Cycas schumanniana	MH069565		JN655938
Cycadales	Cycadaceae	Cycas scratchleyana
Cycadales	Cycadaceae	Cycas seemannii	AF394340		JN655939			GU250516
Cycadales	Cycadaceae	Cycas segmentifida	MH069581		JN655940			GU250523
Cycadales	Cycadaceae	Cycas semota	MH069585		JN655941
Cycadales	Cycadaceae	Cycas sexseminifera			JN655942			GU250524
Cycadales	Cycadaceae	Cycas shanyaensis
Cycadales	Cycadaceae	Cycas siamensis	MH069554	AF410165	JN655943		GQ204072	AY651841
Cycadales	Cycadaceae	Cycas silvestris	MH069566		KP117134			KP117215
Cycadales	Cycadaceae	Cycas simplicipinna	MH069582	AB116587	JN655944		GQ204073	KM065490
Cycadales	Cycadaceae	Cycas sphaerica	KF432022		JN655945
Cycadales	Cycadaceae	Cycas sundaica
Cycadales	Cycadaceae	Cycas szechuanensis	MH069543	AF410157	JN655946			KP117217
Cycadales	Cycadaceae	Cycas taitungensis	MH069546	AB076231	JN655947	NC_009618*	NC_009618*	GU250502
Cycadales	Cycadaceae	Cycas taiwaniana		AF410156
Cycadales	Cycadaceae	Cycas tanqingii	MH069583	AB116584	JN655948			KP117218
Cycadales	Cycadaceae	Cycas tansachana	MH069555		JN655949			GU250512
Cycadales	Cycadaceae	Cycas terryana
Cycadales	Cycadaceae	Cycas thouarsii	AF394336	AB076233	JN655950			GU250517
Cycadales	Cycadaceae	Cycas tropophylla	MH069537		JN655951			KP117219
Cycadales	Cycadaceae	Cycas tuckeri
Cycadales	Cycadaceae	Cycas vespertilio	MH069547
Cycadales	Cycadaceae	Cycas wadei	AF394341	GQ203837			GQ204074	AY138159
Cycadales	Cycadaceae	Cycas xipholepis			JN655952
Cycadales	Cycadaceae	Cycas yorkiana			JN655953
Cycadales	Cycadaceae	Cycas zambalensis
Cycadales	Cycadaceae	Cycas zeylanica			JN655954			GU250518
Cycadales	Zamiaceae	Bowenia serrulata	AB645707	AB076221	JN655955	GU807252	AB645719	AF531185
Cycadales	Zamiaceae	Bowenia spectabilis	AF394372	AB076223			EU161497	AY138154
Cycadales	Zamiaceae	Ceratozamia alvarezii		GU807321		GU807273		AF407310
Cycadales	Zamiaceae	Ceratozamia becerrae	MH069615	GU807322		GU807274
Cycadales	Zamiaceae	Ceratozamia brevifrons
Cycadales	Zamiaceae	Ceratozamia chimalapensis		GU807323		GU807275
Cycadales	Zamiaceae	Ceratozamia decumbens	MH069616	GU807324	JN655956	GU807276
Cycadales	Zamiaceae	Ceratozamia euryphyllidia		GU807325		GU807277		AF407313
Cycadales	Zamiaceae	Ceratozamia fuscoviridis	MH069617		JN655957
Cycadales	Zamiaceae	Ceratozamia hildae	JQ770262	AF410172		EF612803	GQ204064	AF407315
Cycadales	Zamiaceae	Ceratozamia hondurensis
Cycadales	Zamiaceae	Ceratozamia huastecorum	MH069618	GU807327	JN655958	GU807279
Cycadales	Zamiaceae	Ceratozamia kuesteriana	AF394347	AB076195		GU807280	GQ204065	AF407316
Cycadales	Zamiaceae	Ceratozamia latifolia	MH069613	GU807329	JN655959	GU807281
Cycadales	Zamiaceae	Ceratozamia matudae		GU807330		GU807282		AF407317
Cycadales	Zamiaceae	Ceratozamia mexicana	AF394345	AB076198	JN655960	GU807283		AF407319
Cycadales	Zamiaceae	Ceratozamia microstrobila	AF531210	GQ203829	JN655961	GU807284	GQ204066	AF407322
Cycadales	Zamiaceae	Ceratozamia miqueliana	AF462410	GU807333	JN655962	GU807285	EU161495	AF531192
Cycadales	Zamiaceae	Ceratozamia mirandae	MH069621	GU807334	JN655963	GU807286		GQ273636
Cycadales	Zamiaceae	Ceratozamia mixeorum	MH069623	GU807335	JN655964	GU807287
Cycadales	Zamiaceae	Ceratozamia morettii	MH069619	GU807336	JN655965	GU807288		AF407324
Cycadales	Zamiaceae	Ceratozamia norstogii	AF531213	GU807337		GU807289		AF407325
Cycadales	Zamiaceae	Ceratozamia robusta	AF394346	AB076200		GU807290		AF407321
Cycadales	Zamiaceae	Ceratozamia sabatoi		GU807339	JN655966	GU807291		AF407326
Cycadales	Zamiaceae	Ceratozamia santillanii
Cycadales	Zamiaceae	Ceratozamia vovidesii	MH069622	GU807340		GU807292
Cycadales	Zamiaceae	Ceratozamia whitelockiana		GU807341	JN655967	GU807293
Cycadales	Zamiaceae	Ceratozamia zaragozae	MH069614	GU807342	JN655968	GU807294
Cycadales	Zamiaceae	Ceratozamia zoquorum	MH069620	GU807343		GU807295
Cycadales	Zamiaceae	Dioon angustifolium	MH069609			GU807259		DQ926750
Cycadales	Zamiaceae	Dioon argenteum	MH069612			GU807260		DQ926752
Cycadales	Zamiaceae	Dioon califanoi	AF394353			EF612796		AY138160
Cycadales	Zamiaceae	Dioon caputoi				GU807262		DQ926757
Cycadales	Zamiaceae	Dioon edule	AF531203	AB076193	JN655970	EF612808	GQ204075	AF407320
Cycadales	Zamiaceae	Dioon holmgrenii	MH069610			GU807264		AY138161
Cycadales	Zamiaceae	Dioon mejiae		AF410166		EF612799	GQ204076	AY138162
Cycadales	Zamiaceae	Dioon merolae	KF221181	GQ203840	JN655971	GU807266	GQ204077	AY138163
Cycadales	Zamiaceae	Dioon purpusii	AF394352		JN655972	EF612809		DQ926772
Cycadales	Zamiaceae	Dioon rzedowskii		GQ203841		GU807268	GQ204078	DQ926774
Cycadales	Zamiaceae	Dioon sonorense	MH069611			EF612797		DQ926776
Cycadales	Zamiaceae	Dioon spinulosum	AF394351	AB076228	JN655973	EF612798	EU161496	AY138164
Cycadales	Zamiaceae	Dioon stevensonii				GU807272
Cycadales	Zamiaceae	Dioon tomasellii	AF531204	AB076230	JN655974	EF612802		AF531187
Cycadales	Zamiaceae	Encephalartos aemulans	JQ025436	JQ046261	JN655975	AM901048
Cycadales	Zamiaceae	Encephalartos altensteinii	JQ025440	AF279798	JN655976	AM901049		GQ273623
Cycadales	Zamiaceae	Encephalartos aplanatus	AY335241	JQ046259	JN655977
Cycadales	Zamiaceae	Encephalartos arenarius	AF394355	JQ046257	JN655978	EF612820		GQ273621
Cycadales	Zamiaceae	Encephalartos barteri	AF394358	AB076203	JN655979			GQ273628
Cycadales	Zamiaceae	Encephalartos brevifoliolatus	JQ025459	JQ046253
Cycadales	Zamiaceae	Encephalartos bubalinus	JQ025465	GQ203843	JN655980	AM901050	GQ204080
Cycadales	Zamiaceae	Encephalartos caffer	JQ025468	JQ046250	JN655981	AM901051
Cycadales	Zamiaceae	Encephalartos cerinus	AY335256	JQ046249	JN655982	AM901052
Cycadales	Zamiaceae	Encephalartos chimanimaniensis	JQ025476	JQ046247
Cycadales	Zamiaceae	Encephalartos concinnus	JQ025478	JQ046246	JN655983	EF612800
Cycadales	Zamiaceae	Encephalartos cupidus	AY335250	JQ046244	JN655984	AM901053
Cycadales	Zamiaceae	Encephalartos cycadifolius	AF394369	JQ046243	JN655985	AM901054
Cycadales	Zamiaceae	Encephalartos delucanus	MH069624
Cycadales	Zamiaceae	Encephalartos dolomiticus	JQ025487	JQ046242	JN655986
Cycadales	Zamiaceae	Encephalartos dyerianus	AY335251	JQ046241	JN655987	AM901055
Cycadales	Zamiaceae	Encephalartos equatorialis	JQ025494	JQ046239
Cycadales	Zamiaceae	Encephalartos eugene-maraisii	AF394357	JQ046238	JN655988	AM901056
Cycadales	Zamiaceae	Encephalartos ferox	AY335243	GQ203844	JN655989	AM901057	GQ204081	AF531190
Cycadales	Zamiaceae	Encephalartos flavistrobilus
Cycadales	Zamiaceae	Encephalartos friderici-guilielmi	JQ025510	JQ046234	JN655990	AM901058		GQ273631
Cycadales	Zamiaceae	Encephalartos ghellinckii	AY335247	JQ046232	JN655991
Cycadales	Zamiaceae	Encephalartos gratus	AF394361	AB076207	JN655992	AM901059	EU161506
Cycadales	Zamiaceae	Encephalartos heenanii	AY335253	JQ046228		AM901060
Cycadales	Zamiaceae	Encephalartos hildebrandtii	AF394360	GQ203846	JN655993	AM901061	GQ204083	GQ273624
Cycadales	Zamiaceae	Encephalartos hirsutus	JQ025533	JQ046226
Cycadales	Zamiaceae	Encephalartos horridus	AF394366	AF410169	JN655994	GQ248934
Cycadales	Zamiaceae	Encephalartos humilis	AF394363	JQ046223	JN655995	AM901062
Cycadales	Zamiaceae	Encephalartos inopinus	AY335254	JQ046221	JN655996	AM901063
Cycadales	Zamiaceae	Encephalartos ituriensis	JQ025548	KP979441	JN655997
Cycadales	Zamiaceae	Encephalartos kisambo	AY335252	JQ046220	JN655998
Cycadales	Zamiaceae	Encephalartos laevifolius	AF394370	JQ046215	JN655999
Cycadales	Zamiaceae	Encephalartos lanatus	AY335248	JQ046213	JN656000	AM901064
Cycadales	Zamiaceae	Encephalartos latifrons	AF394362	JQ046211		AM901065
Cycadales	Zamiaceae	Encephalartos laurentianus	JQ025570	JQ046210	JN656001
Cycadales	Zamiaceae	Encephalartos lebomboensis	JQ025574	JQ046207	JN656002	AM901066
Cycadales	Zamiaceae	Encephalartos lehmannii	AY335249	JQ046205	JN656003	AM901067	LC049336*	GQ273619
Cycadales	Zamiaceae	Encephalartos longifolius	AF394365	AB076210	JN656004	AM901068		GQ273627
Cycadales	Zamiaceae	Encephalartos mackenziei
Cycadales	Zamiaceae	Encephalartos macrostrobilus	JQ025593	KP979436	JN656005	AM901071
Cycadales	Zamiaceae	Encephalartos manikensis	AY335255	GQ203847		AM901069	GQ204084	AY138166
Cycadales	Zamiaceae	Encephalartos marunguensis	JQ025602	JQ046200
Cycadales	Zamiaceae	Encephalartos middelburgensis	JQ025604	JQ046199	JN656007	AM901087
Cycadales	Zamiaceae	Encephalartos msinganus	JQ025609	JQ046197	JN656008
Cycadales	Zamiaceae	Encephalartos munchii	AF394356	JQ046195	JN656009
Cycadales	Zamiaceae	Encephalartos natalensis	AY335242	GU807320	JN656010	AM901072		GQ273629
Cycadales	Zamiaceae	Encephalartos ngoyanus	AY335240	JQ046192	JN656011	AM901073
Cycadales	Zamiaceae	Encephalartos nubimontanus	JQ025627	JQ046190	JN656012
Cycadales	Zamiaceae	Encephalartos paucidentatus	JQ025632	JQ046188	JN656013	AM901074		GQ273625
Cycadales	Zamiaceae	Encephalartos poggei	JQ025637	JQ046187
Cycadales	Zamiaceae	Encephalartos princeps	AY335246	JQ046185	JN656014
Cycadales	Zamiaceae	Encephalartos pterogonus	AF394368	JQ046184	JN656015	AM901076
Cycadales	Zamiaceae	Encephalartos relictus	JQ025643	KP979388
Cycadales	Zamiaceae	Encephalartos schaijesii			JN656016
Cycadales	Zamiaceae	Encephalartos schmitzii	JQ025644	JQ046183	JN656017
Cycadales	Zamiaceae	Encephalartos sclavoi	JQ025645	JQ046274	JN656018	AM901078
Cycadales	Zamiaceae	Encephalartos senticosus	AY335244	JQ046181	JN656019	AM901079
Cycadales	Zamiaceae	Encephalartos septentrionalis	AF394359		JN656020
Cycadales	Zamiaceae	Encephalartos tegulaneus	JQ025664	JQ046180
Cycadales	Zamiaceae	Encephalartos transvenosus	GQ248599	JQ046178	JN656022	GQ248935
Cycadales	Zamiaceae	Encephalartos trispinosus	AF394367	JQ046177	JN656023	AM901082		GQ273620
Cycadales	Zamiaceae	Encephalartos turneri	JQ025680	JQ046176	JN656024	AM901083
Cycadales	Zamiaceae	Encephalartos umbeluziensis	AY335257	GQ203848		AM901085	GQ204085
Cycadales	Zamiaceae	Encephalartos villosus	AF394364	GQ203849	JN656025	AM901086	GQ204086	GQ273630
Cycadales	Zamiaceae	Encephalartos whitelockii	AY335258	GQ203850	JN656026		GQ204087
Cycadales	Zamiaceae	Encephalartos woodii	AY335245	JQ046169	JN656027
Cycadales	Zamiaceae	Lepidozamia hopei	AF394342	AB076212	JN656028			AY138167
Cycadales	Zamiaceae	Lepidozamia peroffskyana	AF531208	AB076213	JN656029	EF612813	EU161492	AF407327
Cycadales	Zamiaceae	Macrozamia cardiacensis						JX215412
Cycadales	Zamiaceae	Macrozamia communis	AF531205	AB076215		EF612815		GQ273646
Cycadales	Zamiaceae	Macrozamia concinna						JX215377
Cycadales	Zamiaceae	Macrozamia conferta						JX215393
Cycadales	Zamiaceae	Macrozamia cranei						JX215445
Cycadales	Zamiaceae	Macrozamia crassifolia			JN656030			JX215371
Cycadales	Zamiaceae	Macrozamia diplomera	MH069625		JN656031			JX215519
Cycadales	Zamiaceae	Macrozamia douglasii			JN656032			JX215396
Cycadales	Zamiaceae	Macrozamia dyeri		AF410168	JN656033			JX215411
Cycadales	Zamiaceae	Macrozamia elegans	MH069626		JN656034			JX215441
Cycadales	Zamiaceae	Macrozamia fawcettii				GU807256		GQ273647
Cycadales	Zamiaceae	Macrozamia fearnsidei						JX215378
Cycadales	Zamiaceae	Macrozamia flexuosa	MH069627		JN656035			JX215468
Cycadales	Zamiaceae	Macrozamia fraseri			JN656036			JX215375
Cycadales	Zamiaceae	Macrozamia glaucophylla			JN656037	EF612814		JX215373
Cycadales	Zamiaceae	Macrozamia heteromera						JX215408
Cycadales	Zamiaceae	Macrozamia humilis						JX215493
Cycadales	Zamiaceae	Macrozamia johnsonii			JN656038			JX215481
Cycadales	Zamiaceae	Macrozamia lomandroides			JN656039			JX215399
Cycadales	Zamiaceae	Macrozamia longispina						JX215425
Cycadales	Zamiaceae	Macrozamia lucida	AF394344	AB076218	JN656040		GQ204089	AY138169
Cycadales	Zamiaceae	Macrozamia macdonnellii			JN656041			GQ273649
Cycadales	Zamiaceae	Macrozamia machinii						JX215401
Cycadales	Zamiaceae	Macrozamia macleayi						JX215374
Cycadales	Zamiaceae	Macrozamia miquelii			JN656042			GQ273644
Cycadales	Zamiaceae	Macrozamia montana			JN656043			JX215431
Cycadales	Zamiaceae	Macrozamia moorei	AF394343	AB076220	JN656044		EU161507	AF531188
Cycadales	Zamiaceae	Macrozamia mountperriensis		JX512654	JN656045			JX215413
Cycadales	Zamiaceae	Macrozamia occidua						JX215448
Cycadales	Zamiaceae	Macrozamia parcifolia						JX215414
Cycadales	Zamiaceae	Macrozamia pauli-guilielmi			JN656046			AF531189
Cycadales	Zamiaceae	Macrozamia platyrhachis			JN656047			GQ273645
Cycadales	Zamiaceae	Macrozamia plurinervia			JN656048			JX215381
Cycadales	Zamiaceae	Macrozamia polymorpha			JN656049	EF612812		JX215430
Cycadales	Zamiaceae	Macrozamia reducta			JN656050			GQ273650
Cycadales	Zamiaceae	Macrozamia riedlei			JN656051			GQ273652
Cycadales	Zamiaceae	Macrozamia secunda
Cycadales	Zamiaceae	Macrozamia serpentina			JN656052			JX215437
Cycadales	Zamiaceae	Macrozamia spiralis			JN656053			GQ273651
Cycadales	Zamiaceae	Macrozamia stenomera			JN656054			JX215416
Cycadales	Zamiaceae	Macrozamia viridis						JX215402
Cycadales	Zamiaceae	Microcycas calocoma	AF531214	AB076194	JN656055	EF612811	GQ204091	AF407312
Cycadales	Zamiaceae	Stangeria eriopus	AF394354	AB076201	JN656056	EF612806	AY188210	AF407331
Cycadales	Zamiaceae	Zamia acuminata		GQ203856	JN656057		GQ204093
Cycadales	Zamiaceae	Zamia amazonum
Cycadales	Zamiaceae	Zamia amplifolia
Cycadales	Zamiaceae	Zamia angustifolia	KF221193	AB076567	JN656059		GQ204094
Cycadales	Zamiaceae	Zamia boliviana	MH069594	AB076192
Cycadales	Zamiaceae	Zamia chigua	MH069600		JN656060
Cycadales	Zamiaceae	Zamia cremnophila		GU807344		GU807296
Cycadales	Zamiaceae	Zamia cunaria	MH069601			GU807297
Cycadales	Zamiaceae	Zamia decumbens
Cycadales	Zamiaceae	Zamia disodon
Cycadales	Zamiaceae	Zamia dressleri	MH069595		JN656061
Cycadales	Zamiaceae	Zamia elegantissima	MH069596		JN656062	GU807298
Cycadales	Zamiaceae	Zamia encephalartoides	MH069593
Cycadales	Zamiaceae	Zamia erosa	MH069602		JN656058
Cycadales	Zamiaceae	Zamia fairchildiana	MH069598		JN656063
Cycadales	Zamiaceae	Zamia fischeri	AF531216			GU807299
Cycadales	Zamiaceae	Zamia furfuracea	AF202959	AF410170	JN656064	GU807300	GQ204095
Cycadales	Zamiaceae	Zamia gentryi
Cycadales	Zamiaceae	Zamia gomeziana
Cycadales	Zamiaceae	Zamia grijalvensis
Cycadales	Zamiaceae	Zamia hamannii
Cycadales	Zamiaceae	Zamia herrerae	MH069605	GU807346		GU807301		AF407323
Cycadales	Zamiaceae	Zamia hymenophyllidia			JN656066
Cycadales	Zamiaceae	Zamia imperialis
Cycadales	Zamiaceae	Zamia incognita
Cycadales	Zamiaceae	Zamia inermis	AF531217	GQ203860		GU807302	GQ204096
Cycadales	Zamiaceae	Zamia integrifolia	D10736	KF221157	JN656067	EF612817		GQ273615
Cycadales	Zamiaceae	Zamia ipetiensis			JN656068
Cycadales	Zamiaceae	Zamia lacandona	MH069606	GQ203862	JN656071	GU807305	GQ204098
Cycadales	Zamiaceae	Zamia lecointei			JN656073
Cycadales	Zamiaceae	Zamia lindenii	AF531219
Cycadales	Zamiaceae	Zamia lindleyi
Cycadales	Zamiaceae	Zamia loddigesii	MH069599	GQ203863	JN656074	GU807306	GQ204099	AY138173
Cycadales	Zamiaceae	Zamia lucayana
Cycadales	Zamiaceae	Zamia macrochiera
Cycadales	Zamiaceae	Zamia manicata	MH069597		JN656075	GU807307		GQ273618
Cycadales	Zamiaceae	Zamia meermanii
Cycadales	Zamiaceae	Zamia melanorrhachis
Cycadales	Zamiaceae	Zamia montana
Cycadales	Zamiaceae	Zamia monticola
Cycadales	Zamiaceae	Zamia muricata		AB076187	JN656076
Cycadales	Zamiaceae	Zamia nana
Cycadales	Zamiaceae	Zamia nesophila
Cycadales	Zamiaceae	Zamia neurophyllidia	JQ594498	KF221158	JN656077
Cycadales	Zamiaceae	Zamia obliqua			JN656078
Cycadales	Zamiaceae	Zamia oligodonta
Cycadales	Zamiaceae	Zamia onan-reyesii
Cycadales	Zamiaceae	Zamia oreillyi
Cycadales	Zamiaceae	Zamia paucijuga	AF531220	GQ203864	JN656079	GU807308	GQ204100
Cycadales	Zamiaceae	Zamia poeppigiana	MH069590		JN656081
Cycadales	Zamiaceae	Zamia portoricensis	MH069603	AB076189	JN656082
Cycadales	Zamiaceae	Zamia prasina	MH069607	GU807349		GU807310
Cycadales	Zamiaceae	Zamia pseudomonticola	MH069591		JN656083
Cycadales	Zamiaceae	Zamia pseudoparasitica				GU807311		AF531196
Cycadales	Zamiaceae	Zamia pumila	AY056557		JN656084	EF612816	AY188209	AY138175
Cycadales	Zamiaceae	Zamia purpurea		GU807350	JN656085	GU807312
Cycadales	Zamiaceae	Zamia pygmaea	MH069604		JN656086	GU807313		GQ273613
Cycadales	Zamiaceae	Zamia pyrophylla
Cycadales	Zamiaceae	Zamia restrepoi	AF531215	AB076224	JN655969	GU807253		AF531195
Cycadales	Zamiaceae	Zamia roezlii
Cycadales	Zamiaceae	Zamia sandovalii
Cycadales	Zamiaceae	Zamia skinneri	AF531221		JN656087			AF531197
Cycadales	Zamiaceae	Zamia soconuscensis				GU807314
Cycadales	Zamiaceae	Zamia spartea	AF394350	GQ203866		GU807315	GQ204102	AY138176
Cycadales	Zamiaceae	Zamia standleyi		GQ203867	JN656089	GU807316	GQ204103	AY138177
Cycadales	Zamiaceae	Zamia stevensonii
Cycadales	Zamiaceae	Zamia stricta
Cycadales	Zamiaceae	Zamia tolimensis
Cycadales	Zamiaceae	Zamia tuerckheimii				GU807317
Cycadales	Zamiaceae	Zamia ulei
Cycadales	Zamiaceae	Zamia urep
Cycadales	Zamiaceae	Zamia variegata		GQ203865	JN656090	EF612805	GQ204101
Cycadales	Zamiaceae	Zamia vazquezii	MH069608	GQ203868		GU807319	GQ204104	GQ273617
Cycadales	Zamiaceae	Zamia verschaffeltii	AF394348	GQ203861	JN656069	GU807304	GQ204097
Cycadales	Zamiaceae	Zamia wallisii	MH069592
Ginkgoales	Ginkgoaceae	Ginkgo biloba	KF221173	AF279806	JN656091	DQ069548	EF053205
Gnetales	Ephedraceae	Ephedra alata	AY755805				AY755851
Gnetales	Ephedraceae	Ephedra altissima	AY755803				AY591479
Gnetales	Ephedraceae	Ephedra americana	AY056559				AY591464
Gnetales	Ephedraceae	Ephedra antisyphilitica	AY492031				AY591452
Gnetales	Ephedraceae	Ephedra aphylla	AY492032				AY591438
Gnetales	Ephedraceae	Ephedra aspera	AF489532				AY591455
Gnetales	Ephedraceae	Ephedra aurantiaca
Gnetales	Ephedraceae	Ephedra boelckei	MH069513				AY591473
Gnetales	Ephedraceae	Ephedra botschantzevii
Gnetales	Ephedraceae	Ephedra breana	MH069512				AY591472
Gnetales	Ephedraceae	Ephedra brevifoliata
Gnetales	Ephedraceae	Ephedra californica	AY056569				AY591458
Gnetales	Ephedraceae	Ephedra chilensis	AY492036			AM889885	AY188247
Gnetales	Ephedraceae	Ephedra compacta					AY591474
Gnetales	Ephedraceae	Ephedra coryi					AY591461
Gnetales	Ephedraceae	Ephedra cutleri					AY591456
Gnetales	Ephedraceae	Ephedra dahurica
Gnetales	Ephedraceae	Ephedra dawuensis
Gnetales	Ephedraceae	Ephedra distachya	AY056568				AY591441
Gnetales	Ephedraceae	Ephedra equisetina	AY056572			GQ463567	AY755817
Gnetales	Ephedraceae	Ephedra fasciculata					AY591457
Gnetales	Ephedraceae	Ephedra fedtschenkoae					AY591442
Gnetales	Ephedraceae	Ephedra foeminea	FJ958029		AJ310935		AY591478
Gnetales	Ephedraceae	Ephedra foliata	AY755806				AY755852
Gnetales	Ephedraceae	Ephedra fragilis	AF489533				AY591440
Gnetales	Ephedraceae	Ephedra frustillata	AY056564			AM889886	AY591462
Gnetales	Ephedraceae	Ephedra funerea					AY591454
Gnetales	Ephedraceae	Ephedra gerardiana	AY056560			JN114959	AY591482
Gnetales	Ephedraceae	Ephedra glauca
Gnetales	Ephedraceae	Ephedra holoptera
Gnetales	Ephedraceae	Ephedra intermedia	AY056566				AY755818
Gnetales	Ephedraceae	Ephedra kardangensis
Gnetales	Ephedraceae	Ephedra khurikensis
Gnetales	Ephedraceae	Ephedra laristanica					AY591437
Gnetales	Ephedraceae	Ephedra likiangensis	AY755780				AY755816
Gnetales	Ephedraceae	Ephedra lomatolepis	AY492039				FJ958108
Gnetales	Ephedraceae	Ephedra major	AY056571				AY591487
Gnetales	Ephedraceae	Ephedra milleri	MH069511				FJ958121
Gnetales	Ephedraceae	Ephedra minuta	AY056567				AY755819
Gnetales	Ephedraceae	Ephedra monosperma	AY056561				AY591443
Gnetales	Ephedraceae	Ephedra multiflora					AY591471
Gnetales	Ephedraceae	Ephedra nevadensis	AY492042				AY591451
Gnetales	Ephedraceae	Ephedra ochreata	MH069514				AY591463
Gnetales	Ephedraceae	Ephedra oxyphylla
Gnetales	Ephedraceae	Ephedra pachyclada	AY755810				AY755857
Gnetales	Ephedraceae	Ephedra pedunculata	AY492043				AY591460
Gnetales	Ephedraceae	Ephedra pentandra
Gnetales	Ephedraceae	Ephedra procera	AY755795				AY755840
Gnetales	Ephedraceae	Ephedra przewalskii	AY492044				AY591483
Gnetales	Ephedraceae	Ephedra pseudodistachya
Gnetales	Ephedraceae	Ephedra regeliana	JF941471				AY591449
Gnetales	Ephedraceae	Ephedra rhytidosperma	DQ028779				EF053208
Gnetales	Ephedraceae	Ephedra rituensis	KC223010				KC223102
Gnetales	Ephedraceae	Ephedra rupestris	AY755797				AY591466
Gnetales	Ephedraceae	Ephedra sarcocarpa	AY492045				FJ958118
Gnetales	Ephedraceae	Ephedra sinica	AY056562			GQ463566	AY591446
Gnetales	Ephedraceae	Ephedra somalensis	FJ958027				AY591444
Gnetales	Ephedraceae	Ephedra strobilacea	FJ958036				AY591448
Gnetales	Ephedraceae	Ephedra sumlingensis
Gnetales	Ephedraceae	Ephedra tilhoana
Gnetales	Ephedraceae	Ephedra torreyana	AY492047				AY591453
Gnetales	Ephedraceae	Ephedra transitoria					AY591450
Gnetales	Ephedraceae	Ephedra triandra	EF053227				AY591468
Gnetales	Ephedraceae	Ephedra trifurca	AY492048				AY755839
Gnetales	Ephedraceae	Ephedra trifurcata
Gnetales	Ephedraceae	Ephedra tweedieana	AY492049				AY591469
Gnetales	Ephedraceae	Ephedra viridis	AY056563				AY591459
Gnetales	Ephedraceae	Ephedra vvedenskyi
Gnetales	Gnetaceae	Gnetum acutum
Gnetales	Gnetaceae	Gnetum africanum	AY296526
Gnetales	Gnetaceae	Gnetum arboreum
Gnetales	Gnetaceae	Gnetum bosavicum
Gnetales	Gnetaceae	Gnetum buchholzianum	KP256720
Gnetales	Gnetaceae	Gnetum camporum	KP256724
Gnetales	Gnetaceae	Gnetum catasphaericum
Gnetales	Gnetaceae	Gnetum contractum
Gnetales	Gnetaceae	Gnetum costatum	AY056576				AY755812
Gnetales	Gnetaceae	Gnetum cuspidatum	AY296529				AY591430
Gnetales	Gnetaceae	Gnetum diminutum	AY296531
Gnetales	Gnetaceae	Gnetum edule	AB715154				AB715166
Gnetales	Gnetaceae	Gnetum formosum
Gnetales	Gnetaceae	Gnetum giganteum
Gnetales	Gnetaceae	Gnetum globosum
Gnetales	Gnetaceae	Gnetum gnemon	AY296533				AY591428
Gnetales	Gnetaceae	Gnetum gnemonoides	AY296538				AY591429
Gnetales	Gnetaceae	Gnetum gracilipes
Gnetales	Gnetaceae	Gnetum hainanense	AY296541
Gnetales	Gnetaceae	Gnetum interruptum
Gnetales	Gnetaceae	Gnetum klossii	AY296550
Gnetales	Gnetaceae	Gnetum latifolium	AY296552
Gnetales	Gnetaceae	Gnetum latispicum
Gnetales	Gnetaceae	Gnetum leptostachyum	AB925669				AY591435
Gnetales	Gnetaceae	Gnetum leyboldii	KJ594252				AY591432
Gnetales	Gnetaceae	Gnetum loerzingii
Gnetales	Gnetaceae	Gnetum luofuense	KP256743				AY591436
Gnetales	Gnetaceae	Gnetum macrostachyum	AY296557
Gnetales	Gnetaceae	Gnetum microcarpum	AY296559
Gnetales	Gnetaceae	Gnetum montanum	AY056575		KJ195158	GQ463568	AY755815
Gnetales	Gnetaceae	Gnetum neglectum	AY296561
Gnetales	Gnetaceae	Gnetum nodiflorum	AY296564
Gnetales	Gnetaceae	Gnetum oblongum
Gnetales	Gnetaceae	Gnetum oxycarpum
Gnetales	Gnetaceae	Gnetum paniculatum	AY296560
Gnetales	Gnetaceae	Gnetum parvifolium	AB295938				AB295950
Gnetales	Gnetaceae	Gnetum pendulum
Gnetales	Gnetaceae	Gnetum raya	AY296566
Gnetales	Gnetaceae	Gnetum ridleyi
Gnetales	Gnetaceae	Gnetum schwackeanum	KP256723
Gnetales	Gnetaceae	Gnetum tenuifolium	KP256739
Gnetales	Gnetaceae	Gnetum urens	AY296569
Gnetales	Gnetaceae	Gnetum venosum
Gnetales	Welwitschiaceae	Welwitschia mirabilis	AF394335		KJ195159	KT347148	AY188246
Pinales	Pinaceae	Abies alba	AB029652	HQ619823		FR845683
Pinales	Pinaceae	Abies amabilis	AB029650
Pinales	Pinaceae	Abies balsamea	JN935605	KP210353
Pinales	Pinaceae	Abies beshanzuensis	JF940544	HQ833511
Pinales	Pinaceae	Abies bracteata	AB029647	AF295026
Pinales	Pinaceae	Abies cephalonica	FR831931			FR845682
Pinales	Pinaceae	Abies chensiensis	JF940546	HQ833505
Pinales	Pinaceae	Abies cilicica	MH069637
Pinales	Pinaceae	Abies concolor	AB029648		JX560070
Pinales	Pinaceae	Abies delavayi	JF940551	HQ833514
Pinales	Pinaceae	Abies densa	JF940556	HQ833513
Pinales	Pinaceae	Abies durangensis	JN935644
Pinales	Pinaceae	Abies fabri	AB029638	AB029657
Pinales	Pinaceae	Abies fanjingshanensis	JF940541	HQ833509
Pinales	Pinaceae	Abies fargesii	AB029639	AB029658
Pinales	Pinaceae	Abies firma	AB015647	AB029659	JN656094	FJ899565*	FJ899565*
Pinales	Pinaceae	Abies flinckii	JN935633
Pinales	Pinaceae	Abies forrestii	JF940579	HQ833501
Pinales	Pinaceae	Abies fraseri	AB029644	AB029660
Pinales	Pinaceae	Abies grandis	AB029646
Pinales	Pinaceae	Abies guatemalensis	JN935636
Pinales	Pinaceae	Abies hickelii	JN935624
Pinales	Pinaceae	Abies hidalgensis	EU269028	EU269026
Pinales	Pinaceae	Abies holophylla	AB029640	AB029661
Pinales	Pinaceae	Abies homolepis	AB015648	AB029662	JX560072
Pinales	Pinaceae	Abies jaliscana
Pinales	Pinaceae	Abies kawakamii	DQ112531
Pinales	Pinaceae	Abies koreana	AB029642	AB029663		KP742350*	KP742350*
Pinales	Pinaceae	Abies lasiocarpa	AB029645	AB029664	JX560073
Pinales	Pinaceae	Abies magnifica	AB029649
Pinales	Pinaceae	Abies mariesii	AB015650	AB029665
Pinales	Pinaceae	Abies nebrodensis	AB029653			FR845686
Pinales	Pinaceae	Abies nephrolepis	AB029643	AB029666
Pinales	Pinaceae	Abies nordmanniana	AB029654
Pinales	Pinaceae	Abies numidica	AB019827	AB019864
Pinales	Pinaceae	Abies pindrow
Pinales	Pinaceae	Abies pinsapo	AB029656			FR845681
Pinales	Pinaceae	Abies procera	AB029651
Pinales	Pinaceae	Abies recurvata	HQ833560	HQ833493
Pinales	Pinaceae	Abies religiosa	JN935628
Pinales	Pinaceae	Abies sachalinensis	AB015651	AB029667
Pinales	Pinaceae	Abies sibirica	AB029641	AB029668
Pinales	Pinaceae	Abies spectabilis	JF940604	HQ833497
Pinales	Pinaceae	Abies squamata	JF940609	HQ833494
Pinales	Pinaceae	Abies veitchii	AB015649	AB029669
Pinales	Pinaceae	Abies vejarii	JN935622
Pinales	Pinaceae	Abies yuanbaoshanensis	JF940533	HQ833512
Pinales	Pinaceae	Abies ziyuanensis	JF940528	HQ833510
Pinales	Pinaceae	Cathaya argyrophylla	AB019830	AB547400*		AB547400*	AB547400*
Pinales	Pinaceae	Cedrus atlantica	AF145457
Pinales	Pinaceae	Cedrus deodara	AF456381	NC_014575*		NC_014575*	NC_014575*
Pinales	Pinaceae	Cedrus libani	HG765043
Pinales	Pinaceae	Keteleeria davidiana	AB019828	AB019865		NC_011930*	NC_011930*
Pinales	Pinaceae	Keteleeria evelyniana	MH069638	AF143430
Pinales	Pinaceae	Keteleeria fortunei	MH069536
Pinales	Pinaceae	Larix decidua	AB019826	AB019863	JX560075	NC_016058*	NC_016058*
Pinales	Pinaceae	Larix gmelinii	AB303663	AY391403	JX560076
Pinales	Pinaceae	Larix griffithii	GU457447
Pinales	Pinaceae	Larix kaempferi	AB045038	AF295028	JX560077		AY188211
Pinales	Pinaceae	Larix laricina	AF479878	AF295029	JX560078
Pinales	Pinaceae	Larix lyallii	MH069630
Pinales	Pinaceae	Larix mastersiana
Pinales	Pinaceae	Larix occidentalis	X63663	FJ899587*		FJ899587*	FJ899587*
Pinales	Pinaceae	Larix potaninii	AY389137	AY391402
Pinales	Pinaceae	Larix sibirica	MH069631
Pinales	Pinaceae	Nothotsuga longibracteata	AF145459	AF143437
Pinales	Pinaceae	Picea abies	AB019825	AB019862		FR845687	HF937082*
Pinales	Pinaceae	Picea alcoquiana	EF440571	JX508299		HQ114935
Pinales	Pinaceae	Picea asperata	AY056578	AY035202		HQ114909
Pinales	Pinaceae	Picea aurantiaca
Pinales	Pinaceae	Picea austropanlanica
Pinales	Pinaceae	Picea brachytyla	EF440573	AY729949		HQ114914
Pinales	Pinaceae	Picea breweriana	AY056579	AY035197		HQ114951
Pinales	Pinaceae	Picea chihuahuana	EF440575	AY035198		HQ114947
Pinales	Pinaceae	Picea crassifolia	EF440576	AY729951		HQ114941
Pinales	Pinaceae	Picea engelmannii	EF440577	AY035196		HQ114936
Pinales	Pinaceae	Picea farreri	EF440578	JX508307		HQ114897
Pinales	Pinaceae	Picea glehnii	AB045042	JX508309		HQ114942
Pinales	Pinaceae	Picea jezoensis	AB045043	AY035201		HQ114923	KT337318*
Pinales	Pinaceae	Picea koraiensis	EF440582	AY729942		HQ114908
Pinales	Pinaceae	Picea koyamae	AB045046			HQ114953
Pinales	Pinaceae	Picea laxa	AY611035	AF133923		KT634228*	KT634228*
Pinales	Pinaceae	Picea likiangensis	EF440584	AY729940		HQ114904
Pinales	Pinaceae	Picea linzhiensis
Pinales	Pinaceae	Picea mariana	AY611036	AF133919		EU750386
Pinales	Pinaceae	Picea martinezii	EF440586	JX508304
Pinales	Pinaceae	Picea maximowiczii	AB045048	JX508318		HQ114948
Pinales	Pinaceae	Picea meyeri	EF440589	AY729943		HQ114933
Pinales	Pinaceae	Picea morrisonicola	EF440591	JX508321		HQ114895	NC_016069*
Pinales	Pinaceae	Picea neoveitchii	JX508453	JX012066		HQ114943
Pinales	Pinaceae	Picea obovata	EF440592	EU199800		HQ114907
Pinales	Pinaceae	Picea omorika	EF440593	AY035200		HQ114946
Pinales	Pinaceae	Picea orientalis	EF440594	JX508325		HQ114932
Pinales	Pinaceae	Picea polita	AB045050			HQ114937
Pinales	Pinaceae	Picea pungens	AF456382	AF456367		HQ114938
Pinales	Pinaceae	Picea purpurea	EF440598	AY729950		HQ114918
Pinales	Pinaceae	Picea retroflexa	EF440599	AY729945		HQ114916
Pinales	Pinaceae	Picea rubens	EF440600	AF133915		HQ114900
Pinales	Pinaceae	Picea schrenkiana	EF440601	AY035204		HQ114906
Pinales	Pinaceae	Picea sitchensis	EF440602	JX508331		HQ114901	EU998739*
Pinales	Pinaceae	Picea smithiana	AF145458	AF143429		HQ114931
Pinales	Pinaceae	Picea spinulosa	EF440604	EU199801		HQ114950
Pinales	Pinaceae	Picea wilsonii	EF440606	AY035193		HQ114896
Pinales	Pinaceae	Pinus albicaulis	AB455589	AY497261		FJ899566*	FJ899566*
Pinales	Pinaceae	Pinus amamiana	JN854226*	JN854226*		JN854226*	JN854226*
Pinales	Pinaceae	Pinus anemophila
Pinales	Pinaceae	Pinus aristata	AB019805	AY115794		AM883458	FJ899567*
Pinales	Pinaceae	Pinus arizonica	DQ156484	AB161004		AM883693	JN854225*
Pinales	Pinaceae	Pinus armandii	AB019804	AB161002		AM883427	FJ899568*
Pinales	Pinaceae	Pinus attenuata	AB063365	AB080933		AM883409	FJ899569*
Pinales	Pinaceae	Pinus ayacahuite	AY497221	AY497257		AM883432	FJ899570*
Pinales	Pinaceae	Pinus balfouriana	AB019806	AY115798		AM883430
Pinales	Pinaceae	Pinus banksiana	AB063367	AB080922		AM883407	FJ899571*
Pinales	Pinaceae	Pinus bhutanica	DQ353719	AY497262
Pinales	Pinaceae	Pinus brutia	AB019820	AB161018		AM883397	JN854224*
Pinales	Pinaceae	Pinus bungeana	AB019808	AY115800		AM883435	JN854223*
Pinales	Pinaceae	Pinus canariensis	AB019823	AB084494		AM883449	FJ899572*
Pinales	Pinaceae	Pinus caribaea	AB063366	AB080940		AM883426	JN854222*
Pinales	Pinaceae	Pinus cembra	AB019795	AB160985		AM883717	FJ899574*
Pinales	Pinaceae	Pinus cembroides	AB455591	AY115781		AM883399	JN854220*
Pinales	Pinaceae	Pinus clausa	AB161023	AB161003		AM883405	JN854217*
Pinales	Pinaceae	Pinus contorta	AB063369	AB080921		AM883403	EU998740*
Pinales	Pinaceae	Pinus coulteri	AB097777	AB097785		JN854215*	JN854215*
Pinales	Pinaceae	Pinus cubensis	AB063370	AB080938		JN854214*	JN854214*
Pinales	Pinaceae	Pinus culminicola	AY115748	AY115776		AM883421	JN854213*
Pinales	Pinaceae	Pinus dalatensis	JQ062979	EF546708		JN854211*	JN854211*
Pinales	Pinaceae	Pinus densata	AB097770	AB097779		AM883431	JN854209*
Pinales	Pinaceae	Pinus densiflora	AB019814	AB084497		JN854210*	JN854210*
Pinales	Pinaceae	Pinus devoniana	AY497241	AY497277		AM883446	JN854208*
Pinales	Pinaceae	Pinus douglasiana	AB063388	AB080925		AM883702	JN854205*
Pinales	Pinaceae	Pinus durangensis	AY497240	AY497276
Pinales	Pinaceae	Pinus echinata	AB081077	AB080936		AM883715	JN854204*
Pinales	Pinaceae	Pinus edulis	AY115738	AY115765		AM883425	JN854203*
Pinales	Pinaceae	Pinus elliottii	AB081075	AB080931		AM883417	JN854202*
Pinales	Pinaceae	Pinus engelmannii	AB080915	AB080927		AM883419	JN854201*
Pinales	Pinaceae	Pinus fenzeliana	AB161025	AB161005		JN084180	JN854212*
Pinales	Pinaceae	Pinus flexilis	AB455587	AY497258		AM883690	FJ899576*
Pinales	Pinaceae	Pinus georginae	KC156892	KC157027
Pinales	Pinaceae	Pinus gerardiana	AB019807	AY115801		AM883695	EU998741*
Pinales	Pinaceae	Pinus glabra	DQ353728	DQ353712		AM883448	JN854199*
Pinales	Pinaceae	Pinus greggii	AY497246	AY497282		AM883711	JN854198*
Pinales	Pinaceae	Pinus halepensis	AB019819	AB081089		AM883714	JN854197*
Pinales	Pinaceae	Pinus hartwegii	AB161043	AB161019		AM883710	JN854206*
Pinales	Pinaceae	Pinus heldreichii	AB019821	AB019858		FR845668	JN854195*
Pinales	Pinaceae	Pinus henryi	EU369312	EU369313
Pinales	Pinaceae	Pinus herrerae	AB063386	AB080943		AM883703
Pinales	Pinaceae	Pinus hwangshanensis	AB019812	AB161007		JN854194*	JN854194*
Pinales	Pinaceae	Pinus jaliscana	MH069628			AM883704
Pinales	Pinaceae	Pinus jeffreyi	AB080914	AB080926		JN854193*	JN854193*
Pinales	Pinaceae	Pinus kesiya	AB019813	AB161008		JN084176	JN854191*
Pinales	Pinaceae	Pinus koraiensis	AB019797	AB161009		AM883686	AY228468*
Pinales	Pinaceae	Pinus krempfii	AB019794	DQ353703		EU998742*	EU998742*
Pinales	Pinaceae	Pinus lambertiana	AY497224	AY497260		AM883694	EU998743*
Pinales	Pinaceae	Pinus latteri	HQ849873	JN854190*		JN854190*	JN854190*
Pinales	Pinaceae	Pinus lawsonii	AB097771	AB097784		JN854188*	JN854188*
Pinales	Pinaceae	Pinus leiophylla	AB063380	AB081085		AM883439	JN854187*
Pinales	Pinaceae	Pinus longaeva	AF456383	AF456368		AM883692
Pinales	Pinaceae	Pinus luchuensis	AB097772	AB097780
Pinales	Pinaceae	Pinus lumholtzii	AY497242	AY497278		JN854186*	JN854186*
Pinales	Pinaceae	Pinus luzmariae	KC156834	KC156913
Pinales	Pinaceae	Pinus massoniana	AB019815	AB081088		AM883689	KC427272*
Pinales	Pinaceae	Pinus maximartinezii	AY115755	AY115789		AM883705	JN854184*
Pinales	Pinaceae	Pinus maximinoi	AB161040	AB161010		AM883447
Pinales	Pinaceae	Pinus merkusii	AB019811	AY497287		FJ899579*	FJ899579*
Pinales	Pinaceae	Pinus monophylla	AY115740	AY115767		EU998745*	EU998745*
Pinales	Pinaceae	Pinus montezumae	AB161041	AY497269		AM883440	JN854183*
Pinales	Pinaceae	Pinus monticola	AB019799	AY497259		AM883423	FJ899580*
Pinales	Pinaceae	Pinus morrisonicola	AY497227	AF295031		AM883433	JN854182*
Pinales	Pinaceae	Pinus mugo	AB063372	AB081087		AM883454	JN854181*
Pinales	Pinaceae	Pinus muricata	AB063387	AB080935		AM883414	JN854180*
Pinales	Pinaceae	Pinus nelsonii	AY115757	AY115792		AM883709	EU998746*
Pinales	Pinaceae	Pinus nigra	AB019817	AB084498		FN689663	JN854179*
Pinales	Pinaceae	Pinus occidentalis	AY497245	AY497281		JN854177*	JN854177*
Pinales	Pinaceae	Pinus oocarpa	AB063382	AB081084		AM883706
Pinales	Pinaceae	Pinus palustris	AB063373	AB080937		AM883452	JN854176*
Pinales	Pinaceae	Pinus parva
Pinales	Pinaceae	Pinus parviflora	AB019800	AB081086		AM883718	FJ899581*
Pinales	Pinaceae	Pinus patula	AB063381	AB080944		AM883441	JN854175*
Pinales	Pinaceae	Pinus peuce	AB019803	AY497254		FJ899582*	FJ899582*
Pinales	Pinaceae	Pinus pinaster	AB019818	AB019855		AM883451	FJ899583*
Pinales	Pinaceae	Pinus pinceana	AY115754	AY115786		AM883443	JN854174*
Pinales	Pinaceae	Pinus pinea	AB019822	AB019859		AM883438	JN854173*
Pinales	Pinaceae	Pinus ponderosa	AB063374	AB080924		AM883696	FJ899555*
Pinales	Pinaceae	Pinus praetermissa	DQ353727	DQ353711
Pinales	Pinaceae	Pinus pringlei	AY497247	AY497283		JN854189*	JN854189*
Pinales	Pinaceae	Pinus pseudostrobus	AY497232	AY497268		AM883442	JN854178*
Pinales	Pinaceae	Pinus pumila	AB019796	AB161013		AM883453	JN854168*
Pinales	Pinaceae	Pinus pungens	AB063375	AB080932		JN854167*	JN854167*
Pinales	Pinaceae	Pinus quadrifolia	AY115744	AY115771		JN854166*	JN854166*
Pinales	Pinaceae	Pinus radiata	AB063383	AB080934		AM883698
Pinales	Pinaceae	Pinus ravii
Pinales	Pinaceae	Pinus remota	AY115750	AY115774		JN854164*	JN854164*
Pinales	Pinaceae	Pinus resinosa	AB063384	AB080945		AM883424	FJ899556*
Pinales	Pinaceae	Pinus rigida	AB063376	AB080929		AM883720	JN854163*
Pinales	Pinaceae	Pinus roxburghii	AB019824	AB019861		AM883429	JN854162*
Pinales	Pinaceae	Pinus rzedowskii	AY115756	AY115791		AM883713	FJ899557*
Pinales	Pinaceae	Pinus sabiniana	AY497236	AY497272		AM883719	JN854161*
Pinales	Pinaceae	Pinus serotina	AB081076	AB080930		JN854160*	JN854160*
Pinales	Pinaceae	Pinus sibirica	AB161044	AB161014		KT723438*	KT723438*
Pinales	Pinaceae	Pinus squamata	AF473564	AY115802		FJ899559*	FJ899559*
Pinales	Pinaceae	Pinus strobiformis	AB455588	EF546725		JN854159*	JN854159*
Pinales	Pinaceae	Pinus strobus	AB019798	AY497255		AM883445	FJ899560*
Pinales	Pinaceae	Pinus sylvestris	AB019809	AB084492		AM883699	JN854158*
Pinales	Pinaceae	Pinus tabuliformis	AB019810	AB161015		AM883688	KT740995*
Pinales	Pinaceae	Pinus taeda	AB063377	AB080928		AM883687	KC427273*
Pinales	Pinaceae	Pinus taiwanensis	AB161045	AB161016		AM883410	JN854157*
Pinales	Pinaceae	Pinus tecunumanii	MH069629
Pinales	Pinaceae	Pinus teocote	AB097773	AB097783
Pinales	Pinaceae	Pinus thunbergii	HQ849871	JQ512470		AM883456	NC_001631*
Pinales	Pinaceae	Pinus torreyana	AY497237	AY497273		AM883697	FJ899564*
Pinales	Pinaceae	Pinus tropicalis	AB063378	AB080920		JN854156*	JN854156*
Pinales	Pinaceae	Pinus uncinata	AB097774	AB097778
Pinales	Pinaceae	Pinus virginiana	AB063379	AB080923		AM883415
Pinales	Pinaceae	Pinus wallichiana	AB019801	AY734482		GQ436203	JN854154*
Pinales	Pinaceae	Pinus wangii		KP128409
Pinales	Pinaceae	Pinus yunnanensis	AB019816	AB161017		AM883401	JN854151*
Pinales	Pinaceae	Pseudolarix amabilis	AB019829				EF053198
Pinales	Pinaceae	Pseudotsuga japonica	MH069633
Pinales	Pinaceae	Pseudotsuga macrocarpa	MH069632
Pinales	Pinaceae	Pseudotsuga menziesii	KM360944				AY188223
Pinales	Pinaceae	Pseudotsuga sinensis	MH069634	NC_016064*		NC_016064*	AB547546
Pinales	Pinaceae	Tsuga canadensis	JQ512626	AF143438	JX560086
Pinales	Pinaceae	Tsuga caroliniana	MH069635		JX560087
Pinales	Pinaceae	Tsuga chinensis	AF145462		JX560088
Pinales	Pinaceae	Tsuga diversifolia	MH069636		JX560089
Pinales	Pinaceae	Tsuga dumosa	AF145460
Pinales	Pinaceae	Tsuga forrestii	AF145461
Pinales	Pinaceae	Tsuga heterophylla	X63659		JX560090
Pinales	Pinaceae	Tsuga mertensiana	AF145463	AF143434
Pinales	Pinaceae	Tsuga sieboldii	JQ512629		JX560091
Outgroup taxa - Angiosperms
Family	Species	rbcL
Acoraceae	Acorus americanus	DQ069499
Alismataceae	Alisma plantago-aquatica	L08759
Amborellaceae	Amborella trichopoda	L12628
Apiaceae	Apium graveolens	L01885
Aquifoliaceae	Ilex repanda	AY725859
Arecaceae	Areca triandra	AJ404819
Aristiolochiaceae	Asarum caudigerum	AY952433
Asparagaceae	Asparagus officinalis	AY149374
Asteraceae	Aster bakeranus	AM234851
Austrobaileyaceae	Austrobaileya scandens	L12632
Brassicaceae	Brassica oleracea	M88342
Cabombaceae	Cabomba caroliniana	M77027
Calycanthaceae	Calycanthus floridus	AY642861
Caryophyllaceae	Dianthus caryophyllus	M77699
Ceratophyllaceae	Ceratophyllum demersum	D89473
Chloranthaceae	Chloranthus fortunei	AY236840
Commelinaceae	Commelina communis	AY298825
Cornaceae	Cornus mas	L11216
Ericaceae	Rhododendron hippophaeoides	L01949
Fagaceae	Fagus sylvatica	L13340
Garryaceae	Garrya elliptica	L01919
Gentiaceae	Gentiana verna	DQ660644
Gunneraceae	Gunnera manicata	EU002279
Hydatellaceae	Trithuria submersa	DQ915188
Lamiaceae	Lamium purpureum	AB266224
Lauraceae	Laurus nobilis	AY337731
Liliaceae	Lilium superbum	AB034926
Magnoliaceae	Magnolia kobus	AY743438
Malpighiaceae	Malpighia emarginata	AF344493
Malvaceae	Gossypium hirsutum	M77700
Nymphaeaceae	Nymphaea alba	AJ627251
Nymphaeaceae	Nymphaea odorata	M77034
Piperaceae	Piper sarmentosum	EF591364
Poaceae	Poa trivialis	AY395555
Proteaceae	Protea cynaroides	DQ875837
Ranunculaceae	Ranunculus acris	AY395557
Rosaceae	Rosa woodsii	U06824
Saxifragaceae	Saxifraga stellaris	AF374732
Schisandraceae	Illicium floridanum	AF543713
Schisandraceae	Schisandra chinensis	AF238061
Zingiberaceae	Zingiber gramineum	AF243850
Outgroup taxa - Ferns and fern allies
Family	Species	rbcL
Aspleniaceae	Asplenium trichomanes	EF463157
Blechnaceae	Blechnum polypodioides	EF463159
Gleicheniaceae	Gleichenia microphylla	DQ910505
Hymenophyllaceae	Hymenophyllum tunbrigense	EU553547
Hymenophyllaceae	Vandenboschia birmanica	AB083293
Lygodiaceae	Lygodium reticulatum	EF463238
Marrattiaceae	Marattia melanesica	EU439090
Marsileaceae	Marsilea vera	DQ643318
Matoniaceae	Matonia pectinata	AF012267
Ophioglossaceae	Botrychium lunaria	DQ849146
Ophioglossaceae	Ophioglossum petiolatum	EF469946
Osmundaceae	Osmunda angustifolia	FJ262723
Plagyogyriaceae	Plagiogyria pectinata	AM177347
Psilotaceae	Psilotum nudum	EF469944
Psilotaceae	Tmesipteris tannensis	EF469945

## Sheet: Table_S2_Calibration
Table S2. Fossils and secondary molecular estimates used to calibrate the timetree of gymnosperms (CG, crown group node; SG, stem group node); the use of each calibration point is indicated as minimal age (min), maximum age (max), fixed or a time interval. All ages in millions of years.
Node	Age	Description	References
Cycadales CG	270.6 (max)	Oldest fossil of cycads, megasporophylls assigned to extinct genus Crossozamia with similarity to genus Cycas	(1, 2)
Dioon SG	55.8 (min)	Paleocene leaves with leaflet venation anastomoses and leaflet insertion similar to extant species of Dioon	(1, 2)
Bowenia SG	33.9 (min)	Eocene leaves with cuticle and leaflet morphology similar to extant Bowenia species	(1, 3)
Lepidozamia SG	33.9 (min)	Eocene leaves with cuticle features unique to Lepidozamia.	(1, 4)
Gymnosperms CG	315 (fixed)	Cordaitales and stem relatives of conifers appeared in Carboniferous	(5)
Seed plants CG	385 (max)	Devonian precursor to seed plants	(5, 6)
Pinaceae CG	90 (min)	Turonian cones unequivocally assigned to Pinaceae	(5, 7)
Cupressaceae CG	90 (min)	Turonian Thuja-like fossils	(5, 8)
Araucariaceae CG	160 (min)	Middle Jurassic Araucariaceae cones	(5, 9)
Cycas CG	5.3 - 12.2	Molecular estimate	(1)
Ceratozamia CG	7.4 - 9.1	Molecular estimate	(1)
Encephalarthos CG	6.4 - 8.7	Molecular estimate	(1)
Zamia CG	8.3 - 10.6	Molecular estimate	(1)
Dioon CG	7.9 - 17.1	Molecular estimate	(1)
Macrozamia CG	4.1 - 5.6	Molecular estimate	(1)
1	Nagalingum NS, et al. (2011) Recent synchronous radiation of a living fossil. Science 334(6057):796-799.
2	Gandolfo MA, Nixon KC, & Crepet WL (2001) Turonian Pinaceae of the Raritan Formation, New Jersey. Plant Systematics and Evolution 226(3-4):187-203.
3	Gerrienne P, Meyer-Berthaud B, Fairon-Demaret M, Streel M, & Steemans P (2004) Runcaria, a middle Devonian seed plant precursor. Science 306(5697):856-858.
4	Hermsen EJ, Taylor TN, Taylor EL, & Stevenson DW (2006) Cataphylls of the Middle Triassic cycad Antarcticycas schopfii and new insights into cycad evolution. American Journal of Botany 93(5):724-738.
5	Hill RS (1978) Two new species of Bowenia Hook ex Hook f from Eocene of Eastern Australia. Australian Journal of Botany 26(6):837-846.
6	Hill RS (1980) Three new Eocene cycads from Eastern Australia. Australian Journal of Botany 28(1):105-122.
7	LePage BA (2003) The evolution, biogeography and palaeoecology of the Pinaceae based on fossil and extant representatives. Acta Horticulturae 615:29-52.
8	Stockey RA (1982) The Araucariaceae - An evolutionary perspective. Review of Palaeobotany and Palynology 37(1-2):133-154.
9	Won H & Renner SS (2006) Dating dispersal and radiation in the gymnosperm Gnetum (Gnetales) - Clock calibration when outgroup relationships are uncertain. Systematic Biology 55(4):610-622.

## Sheet: Table_S3_EDGE_scores
Table S3. Complete EDGE ranking of gymnosperm species with Median ED values (and standard deviation (SD) from the 100 trees), and EDGE rankings obtained with both the ISAAC and IUCN50 probability of extinction transformations. Species either DD or NE are included and treated as Critically Endangered for the purpose of the EDGE calculations.
Taxon	IUCN categories	Median ED scores	ED SD	Rank ED	EDGE ISAAC scores	EDGE IUCN50 scores	Rank EDGE ISAAC	Rank EDGE IUCN50
Wollemia nobilis	CR	139.586	2.28519e-13	3	7.71841	4.90822	2	1
Ginkgo biloba	EN	315	0	1	7.83518	4.88507	1	2
Araucaria angustifolia	CR	67.7077	1.42824e-13	16	7.00245	4.18474	3	3
Agathis australis	NE	64.764	11.1966	18	6.95866	4.14029	4	4
Acmopyle sahniana	CR	57.555	9.28359e-14	26	6.84256	4.02228	5	5
Pherosphaera fitzgeraldii	CR	51.439	2.85649e-14	35	6.73224	3.90994	6	6
Glyptostrobus pensilis	CR	35.1656	5.71298e-14	53	6.3607	3.52961	7	7
Microcycas calocoma	CR	30.8192	4.28473e-14	66	6.23266	3.39768	9	8
Araucaria araucana	EN	67.7077	1.42824e-13	17	6.3093	3.3477	8	9
Cephalotaxus alpina	NE	26.9516	2.63079	80	6.10306	3.26358	11	10
Cunninghamia konishii	EN	52.1249	6.4271e-14	32	6.05209	3.08614	13	11
Metasequoia glyptostroboides	EN	51.2639	7.14122e-14	37	6.03575	3.06949	14	12
Torreya taxifolia	CR	21.6257	3.57061e-14	126	5.89168	3.04342	18	13
Agathis montana	CR	21.0925	0.82993	131	5.86783	3.01846	19	14
Sequoia sempervirens	EN	47.8052	2.14237e-14	42	5.96728	2.99963	15	15
Sequoiadendron giganteum	EN	47.8052	2.14237e-14	43	5.96728	2.99963	16	16
Taxus floridana	CR	20.195	0.859463	143	5.82635	2.97498	21	17
Prumnopitys standleyi	EN	46.2342	12.3548	45	5.93456	2.96622	17	18
Araucaria nemorosa	CR	18.2949	1.42824e-14	159	5.73243	2.87616	22	19
Taxus florinii	NE	18.1539	2.42422	161	5.7251	2.86843	23	20
Taxus calcicola	NE	17.7186	2.356	165	5.70211	2.84416	24	21
Retrophyllum piresii	DD	15.3242	2.14237e-14	191	5.56524	2.69897	29	22
Cedrus atlantica	EN	32.4619	4.28473e-14	63	5.58985	2.61257	28	23
Picea austropanlanica	NE	13.661	7.96182	202	5.45778	2.58408	32	24
Picea koyamae	CR	12.8903	0.794996	211	5.40378	2.52602	35	25
Cephalotaxus hainanensis	EN	29.7182	0.99507	70	5.5043	2.52426	30	26
Gnetum ridleyi	DD	12.7994	4.44104	215	5.39722	2.51894	36	27
Cycas hongheensis	CR	12.3015	2.06741	223	5.36047	2.47927	37	28
Gnetum latispicum	NE	11.9742	4.38119	231	5.33555	2.4523	40	29
Pseudotsuga japonica	EN	26.9786	3.21355e-14	78	5.41088	2.42754	34	30
Gnetum giganteum	DD	11.2199	4.42767	250	5.27566	2.38723	44	31
Gnetum arboreum	DD	11.1371	4.12294	252	5.26886	2.37982	45	32
Gnetum interruptum	NE	11.015	4.24687	255	5.25874	2.3688	46	33
Torreya jackii	EN	25.1901	6.07004e-14	90	5.34482	2.35895	39	34
Gnetum loerzingii	DD	10.8295	3.79972	260	5.24318	2.35181	48	35
Araucaria muelleri	EN	24.6667	2.14237e-14	92	5.32464	2.33795	41	36
Podocarpus decumbens	CR	10.5973	1.4888	264	5.22336	2.33014	51	37
Dioon stevensonii	NE	10.5454	8.92653e-15	265	5.21888	2.32523	53	38
Gnetum gracilipes	DD	10.5425	4.50499	267	5.21863	2.32496	54	39
Widdringtonia whytei	CR	10.1115	2.14237e-14	286	5.18057	2.28322	59	40
Gnetum catasphaericum	DD	10.095	4.53299	287	5.17908	2.28158	60	41
Agathis kinabaluensis	EN	22.9565	14.6809	103	5.25568	2.2661	47	42
Falcatifolium angustum	EN	22.3283	4.54801	113	5.22911	2.23835	50	43
Agathis orbicula	EN	22.1401	14.2408	115	5.22101	2.22989	52	44
Agathis borneensis	EN	22.0209	1.26004	116	5.21584	2.22449	55	45
Dacrydium guillauminii	CR	9.44124	0.67287	324	5.11835	2.21463	71	46
Amentotaxus assamica	EN	21.7178	1.68673	120	5.20259	2.21063	56	47
Amentotaxus hatuyenensis	EN	21.6885	1.64169	121	5.2013	2.20928	57	48
Araucaria humboldtensis	EN	21.6796	2.49943e-14	123	5.20091	2.20887	58	49
Pinus squamata	CR	9.17141	0.234901	333	5.09217	2.18563	72	50
Agathis ovata	EN	21.0925	0.702845	132	5.17468	2.18142	61	51
Araucaria scopulorum	EN	20.9946	1.78531e-14	134	5.17024	2.17677	62	52
Agathis macrophylla	EN	20.9547	0.971574	135	5.16842	2.17486	63	53
Dioon spinulosum	EN	20.9441	5.35592e-14	137	5.16794	2.17436	64	54
Taxus wallichiana	EN	20.5776	1.13804	138	5.1511	2.1567	65	55
Araucaria rulei	EN	20.4163	3.57061e-14	140	5.14359	2.14883	66	56
Taxus chinensis	EN	20.2605	0.786764	142	5.13629	2.14117	69	57
Taxus globosa	EN	20.195	1.24088	144	5.13321	2.13794	70	58
Podocarpus tixieri	NE	8.67836	4.94552	361	5.04248	2.13037	76	59
Podocarpus thevetiifolius	NE	8.5988	5.38291	365	5.03423	2.12116	77	60
Podocarpus urbanii	CR	8.54879	0.937196	370	5.029	2.11533	78	61
Podocarpus idenburgensis	NE	8.41096	4.84115	378	5.01446	2.09908	79	62
Zamia hymenophyllidia	CR	8.40942	2.23641	379	5.0143	2.09889	80	63
Taxus contorta	EN	19.2405	0.955143	148	5.08713	2.08952	73	64
Cycas chamaoensis	CR	8.25352	0.666335	384	4.99759	2.08018	81	65
Widdringtonia wallichii	CR	8.21082	1.60678e-14	387	4.99297	2.07499	82	66
Araucaria luxurians	EN	18.9258	4.6418e-14	152	5.07145	2.07302	74	67
Podocarpus perrieri	CR	8.16109	5.30572	391	4.98755	2.06892	83	68
Podocarpus victorinianus	NE	8.15894	5.69068	392	4.98732	2.06865	84	69
Podocarpus neglectus	NE	8.13025	4.53827	394	4.98418	2.06513	85	70
Libocedrus chevalieri	CR	8.06938	1.07118e-14	397	4.97749	2.05762	86	71
Dioon rzedowskii	EN	18.5459	2.85649e-14	154	5.0522	2.05275	75	72
Zamia spartea	CR	8.00963	1.44301	401	4.97088	2.05019	87	73
Pinus parva	NE	7.74958	8.39316	421	4.94159	2.01718	89	74
Pinus ravii	NE	7.67179	7.58184	426	4.93266	2.00709	91	75
Cycas debaoensis	CR	7.59977	0.785493	430	4.92432	1.99766	93	76
Abies nebrodensis	CR	7.49103	0.279927	450	4.9116	1.98325	95	77
Podocarpus palawanensis	CR	7.45235	4.44184	453	4.90703	1.97807	96	78
Cycas tansachana	CR	7.4435	0.687902	456	4.90599	1.97688	97	79
Pinus anemophila	NE	7.41476	8.24943	458	4.90258	1.97301	98	80
Podocarpus costaricensis	CR	7.33149	0.61412	465	4.89263	1.96172	100	81
Chamaecyparis formosensis	EN	16.5209	2.14237e-14	175	4.94284	1.93713	88	82
Podocarpus henkelii	EN	16.487	2.07831	177	4.9409	1.93507	90	83
Fitzroya cupressoides	EN	16.2612	1.78531e-14	179	4.9279	1.92128	92	84
Encephalartos latifrons	CR	6.95061	0.459009	504	4.84584	1.90837	103	85
Cycas sainathii	NE	6.94961	2.28552	505	4.84571	1.90823	104	86
Cycas lacrimans	NE	6.92772	2.23116	506	4.84295	1.90507	105	87
Cycas curranii	CR	6.86794	0.488715	512	4.83539	1.89641	106	88
Encephalartos cupidus	CR	6.86413	0.336724	515	4.8349	1.89585	107	89
Encephalartos middelburgensis	CR	6.86413	0.485522	516	4.8349	1.89585	108	90
Zamia pygmaea	CR	6.84376	0.875898	519	4.83231	1.89288	110	91
Cycas darshii	NE	6.82886	2.07015	520	4.83041	1.8907	111	92
Cycas wadei	CR	6.8118	0.649546	522	4.82822	1.8882	113	93
Cupressus gigantea	NE	6.7847	8.03388e-15	527	4.82475	1.88421	114	94
Cycas terryana	NE	6.78067	2.24095	528	4.82423	1.88362	115	95
Cycas sundaica	NE	6.76017	2.27107	534	4.82159	1.88059	116	96
Cycas fugax	CR	6.73775	0.513434	537	4.8187	1.87727	117	97
Cupressus duclouxiana	DD	6.72796	0	541	4.81743	1.87581	118	98
Larix mastersiana	EN	15.4934	2.33448	188	4.8824	1.87291	101	99
Cycas zambalensis	CR	6.70556	2.24671	543	4.81453	1.87248	119	100
Cycas nitida	NE	6.67781	0.648692	545	4.81092	1.86833	120	101
Cycas sancti-lasallei	NE	6.62204	2.47119	549	4.80363	1.85994	121	102
Cycas pachypoda	CR	6.61601	2.26793	550	4.80284	1.85903	122	103
Picea neoveitchii	CR	6.5564	0.240895	560	4.79498	1.84998	123	104
Cycas glauca	DD	6.53929	1.94937	565	4.79272	1.84737	124	105
Retrophyllum minus	EN	14.9982	2.14237e-14	194	4.85192	1.84043	102	106
Cycas cantafolia	NE	6.45872	2.11438	569	4.78197	1.83497	127	107
Cycas aenigma	NE	6.42406	2.03359	571	4.77731	1.82959	129	108
Encephalartos aemulans	CR	6.37087	0.17745	574	4.77012	1.82128	131	109
Cycas montana	NE	6.36701	2.20125	576	4.7696	1.82067	132	110
Ephedra khurikensis	DD	6.36522	2.81726	577	4.76936	1.82039	133	111
Encephalartos cerinus	CR	6.35323	0.329692	578	4.76773	1.8185	134	112
Cycas szechuanensis	CR	6.27418	0.523332	595	4.75692	1.80598	138	113
Ephedra pentandra	NE	6.26851	2.79391	598	4.75614	1.80508	139	114
Zamia urep	CR	6.12275	1.78056	618	4.73588	1.78155	140	115
Cycas annaikalensis	CR	6.05585	0.458428	624	4.72645	1.77056	141	116
Cycas indica	NE	6.05585	0.466609	625	4.72645	1.77056	142	117
Juniperus macrocarpa	NE	6.02844	0.562865	626	4.72255	1.76603	143	118
Cycas hoabinhensis	EN	13.9205	2.20068	199	4.78218	1.76586	125	119
Pinus nelsonii	EN	13.8941	0.74283	200	4.78041	1.76397	128	120
Ephedra vvedenskyi	NE	5.99823	3.2416	630	4.71825	1.76101	144	121
Zamia nesophila	NE	5.99113	1.93068	631	4.71723	1.75982	145	122
Zamia wallisii	CR	5.96756	0.608122	636	4.71385	1.75588	146	123
Ephedra tilhoana	DD	5.96031	2.77723	637	4.71281	1.75466	147	124
Cupressus pendula	DD	5.95945	7.14122e-15	638	4.71269	1.75452	148	125
Cupressus tonkinensis	NE	5.95945	7.14122e-15	639	4.71269	1.75452	149	126
Zamia inermis	CR	5.92925	0.656955	644	4.70834	1.74944	150	127
Ceratozamia kuesteriana	CR	5.9243	0.233863	645	4.70763	1.7486	151	128
Zamia nana	NE	5.91937	1.94127	646	4.70691	1.74777	152	129
Ceratozamia zaragozae	CR	5.88175	0.32807	649	4.70146	1.7414	154	130
Podocarpus ramosii	DD	5.8606	0.446182	652	4.69838	1.73779	155	131
Zamia oligodonta	DD	5.81634	1.95048	663	4.69191	1.73021	157	132
Podocarpus beecherae	NE	5.80256	0.474857	664	4.68989	1.72784	158	133
Zamia disodon	CR	5.74722	1.98494	667	4.68172	1.71826	160	134
Juniperus deltoides	NE	5.69179	0.530152	674	4.67347	1.70857	161	135
Zamia stevensonii	NE	5.6886	1.83551	675	4.67299	1.70801	162	136
Cycas vespertilio	NE	5.65091	0.321157	679	4.66734	1.70136	164	137
Zamia restrepoi	CR	5.64855	0.698831	681	4.66699	1.70094	165	138
Parasitaxus ustus	VU	109.335	1.57107e-13	6	6.08982	1.69869	12	139
Cycas sphaerica	DD	5.62401	0.370126	684	4.66329	1.69659	166	140
Zamia onan-reyesii	NE	5.61628	1.67257	687	4.66212	1.69521	167	141
Zamia gentryi	CR	5.59989	1.31501	691	4.65964	1.69229	168	142
Zamia tolimensis	NE	5.5747	2.16136	696	4.65582	1.68778	169	143
Podocarpus annamiensis	NE	5.5704	0.378773	697	4.65516	1.68701	171	144
Zamia montana	CR	5.57016	1.8387	698	4.65513	1.68697	172	145
Zamia gomeziana	NE	5.56923	1.84301	699	4.65498	1.6868	173	146
Zamia amplifolia	CR	5.55528	1.71628	702	4.65286	1.68429	174	147
Zamia imperialis	NE	5.54541	1.86957	704	4.65135	1.68251	176	148
Zamia macrochiera	CR	5.52973	1.57617	710	4.64895	1.67968	177	149
Podocarpus subtropicalis	DD	5.52668	0.275904	712	4.64849	1.67913	178	150
Zamia pyrophylla	NE	5.50808	1.88407	714	4.64563	1.67576	180	151
Zamia grijalvensis	NE	5.47756	1.55094	721	4.64093	1.6702	181	152
Zamia meermanii	NE	5.47427	1.6833	722	4.64043	1.6696	182	153
Gnetum oxycarpum	EN	12.6377	4.87781	216	4.69228	1.66918	156	154
Zamia lindenii	NE	5.44745	0.518638	733	4.63627	1.66469	185	155
Juniperus polycarpos	NE	5.42727	0.408501	737	4.63314	1.66098	186	156
Zamia decumbens	NE	5.39272	1.74013	743	4.62775	1.65459	188	157
Abies beshanzuensis	CR	5.36423	0.155468	744	4.62328	1.64929	189	158
Abies jaliscana	NE	5.34142	2.00185	746	4.61969	1.64503	191	159
Ceratozamia fuscoviridis	CR	5.33828	0.147223	747	4.6192	1.64444	192	160
Encephalartos heenanii	CR	5.30752	0.225568	751	4.61433	1.63867	194	161
Zamia lindleyi	NE	5.2993	1.64526	753	4.61303	1.63711	195	162
Dioon caputoi	EN	12.1428	2.49943e-14	226	4.65532	1.62924	170	163
Ceratozamia decumbens	NE	5.24554	0.186606	755	4.60446	1.62692	197	164
Encephalartos brevifoliolatus	EW	5.21839	0.128246	759	4.6001	1.62173	198	165
Zamia incognita	NE	5.21464	1.69703	760	4.5995	1.62101	199	166
Thuja sutchuenensis	EN	12.0313	0	229	4.64679	1.62001	179	167
Ephedra oxyphylla	NE	5.20875	2.63308	762	4.59855	1.61988	200	168
Ephedra holoptera	NE	5.20456	2.881	764	4.59787	1.61908	201	169
Ceratozamia robusta	EN	11.9418	1.4297	232	4.6399	1.61254	183	170
Zamia hamannii	NE	5.16288	1.48255	765	4.59113	1.61104	204	171
Juniperus zanonii	NE	5.16117	1.46695	766	4.59086	1.6107	205	172
Picea aurantiaca	EN	11.8955	7.81833	234	4.63632	1.60866	184	173
Podocarpus aristulatus	NE	5.11603	0.270428	768	4.5835	1.60192	206	174
Zamia vazquezii	CR	5.1019	0.425939	769	4.58119	1.59915	209	175
Ceratozamia brevifrons	NE	5.08829	1.98517	770	4.57896	1.59648	210	176
Ceratozamia santillanii	NE	5.08081	2.01243	774	4.57773	1.59501	211	177
Podocarpus spathoides	DD	5.07838	0.172227	775	4.57733	1.59453	212	178
Ceratozamia hondurensis	NE	5.07165	2.09049	776	4.57622	1.59321	214	179
Dioon califanoi	EN	11.705	1.42824e-14	237	4.62144	1.59251	190	180
Zamia monticola	CR	5.06533	2.06554	777	4.57518	1.59196	217	181
Ephedra aurantiaca	NE	5.05686	2.48799	779	4.57378	1.59029	219	182
Podocarpus capuronii	EN	11.6216	1.39763	239	4.61485	1.58536	193	183
Juniperus poblana	NE	5.01342	1.39763	785	4.56658	1.58166	220	184
Ephedra pseudodistachya	NE	4.98162	2.61308	793	4.56128	1.5753	221	185
Ephedra sumlingensis	NE	4.97481	2.90318	794	4.56014	1.57393	222	186
Ephedra glauca	NE	4.92803	2.45956	801	4.55228	1.56448	224	187
Abies flinckii	NE	4.89799	0.0528099	805	4.5472	1.55837	227	188
Ephedra trifurcata	DD	4.88899	2.82494	807	4.54567	1.55653	228	189
Abies numidica	CR	4.86039	0.104168	810	4.54081	1.55066	231	190
Podocarpus hispaniolensis	EN	11.2241	1.37442	248	4.58285	1.55056	207	191
Dioon holmgrenii	EN	11.2213	1.78531e-14	249	4.58262	1.55031	208	192
Picea retroflexa	EN	11.1241	0.624029	253	4.57464	1.54161	218	193
Juniperus morrisonicola	NE	4.8154	1.65645	819	4.5331	1.54136	233	194
Ephedra tweedieana	NE	4.79988	0.172698	823	4.53043	1.53813	234	195
Ephedra gerardiana	NE	4.74712	0.168445	832	4.52129	1.52708	235	196
Juniperus navicularis	NE	4.74391	1.60387	834	4.52073	1.5264	236	197
Encephalartos inopinus	CR	4.72836	0.126982	838	4.51802	1.52312	237	198
Encephalartos pterogonus	CR	4.71629	0.144624	841	4.51591	1.52056	238	199
Ephedra brevifoliata	DD	4.69523	2.74245	843	4.51222	1.51609	239	200
Encephalartos flavistrobilus	NE	4.68765	1.65869	849	4.51089	1.51447	240	201
Ephedra botschantzevii	NE	4.66562	2.64692	852	4.507	1.50976	243	202
Cycas multipinnata	EN	10.7252	1.62135	261	4.54118	1.50509	230	203
Juniperus seravschanica	NE	4.64051	1.38687	858	4.50256	1.50437	245	204
Podocarpus chingianus	DD	4.62855	0.228948	860	4.50044	1.50178	246	205
Dioon sonorense	EN	10.6637	5.35592e-15	263	4.53592	1.49934	232	206
Juniperus tsukusiensis	NE	4.58436	1.65819	862	4.49256	1.49219	249	207
Juniperus mucronata	NE	4.57177	1.52158	866	4.4903	1.48944	250	208
Encephalartos munchii	CR	4.56913	0.0219313	867	4.48983	1.48886	252	209
Juniperus grandis	NE	4.5655	1.6893	870	4.48918	1.48807	254	210
Encephalartos whitelockii	CR	4.49925	0.120298	881	4.4772	1.47345	256	211
Taiwania cryptomerioides	VU	87.2046	7.14122e-14	9	5.86595	1.47253	20	212
Encephalartos woodii	EW	4.49211	0.131111	884	4.4759	1.47186	257	213
Cycas changjiangensis	EN	10.3366	1.2862	276	4.50748	1.4682	242	214
Ceratozamia huastecorum	CR	4.44107	0.053873	897	4.46657	1.46044	259	215
Ceratozamia zoquorum	CR	4.44107	0.0884302	898	4.46657	1.46044	260	216
Cupressus vietnamensis	EN	10.2105	1.42824e-14	281	4.49629	1.45591	247	217
Dacrydium comosum	EN	10.1861	0.891954	282	4.49411	1.45352	248	218
Dacrydium pectinatum	EN	10.0075	0.84967	291	4.47802	1.43583	255	219
Encephalartos hirsutus	CR	4.32297	0.0844885	914	4.44462	1.43348	263	220
Juniperus mairei	NE	4.23442	1.62644	930	4.42784	1.41279	265	221
Cycas taitungensis	EN	9.66901	1.33283	314	4.44679	1.40143	262	222
Dacrydium nausoriense	EN	9.52695	0.811629	319	4.43338	1.38662	264	223
Podocarpus forrestii	NE	4.11963	0.175963	942	4.40567	1.3853	267	224
Encephalartos sclavoi	CR	4.10966	0.0698442	944	4.40372	1.38288	268	225
Nageia maxima	EN	9.38189	1.22484	327	4.4195	1.37128	266	226
Ceratozamia euryphyllidia	CR	4.05911	0.0621694	949	4.39378	1.3705	269	227
Ephedra equisetina	NE	4.00177	0.0363708	958	4.38238	1.35628	270	228
Juniperus coxii	NE	3.95228	0.200389	967	4.37244	1.34383	275	229
Ceratozamia chimalapensis	NE	3.94237	0.040657	971	4.37043	1.34132	276	230
Ephedra procera	NE	3.88853	0.0389518	980	4.35948	1.32757	278	231
Ceratozamia miqueliana	CR	3.88459	0.0370131	982	4.35867	1.32656	279	232
Cycas lindstromii	EN	8.97044	1.04076	349	4.37907	1.32643	273	233
Calocedrus formosana	EN	8.94191	0	350	4.3762	1.32325	274	234
Encephalartos dolomiticus	CR	3.83367	0.0225388	993	4.34819	1.31336	280	235
Encephalartos nubimontanus	EW	3.83367	0.0225388	994	4.34819	1.31336	281	236
Calocedrus rupestris	EN	8.82146	1.42824e-14	355	4.36401	1.30969	277	237
Encephalartos equatorialis	CR	3.79804	0.0987649	996	4.3408	1.30403	282	238
Cathaya argyrophylla	VU	72.4297	1.57107e-13	12	5.68262	1.28688	25	239
Callitris sulcata	EN	8.58794	0.0452401	368	4.33995	1.28286	283	240
Neocallitropsis pancheri	EN	8.58794	0.0452401	369	4.33995	1.28286	284	241
Juniperus saxicola	CR	3.71401	0.162182	1003	4.32313	1.28165	285	242
Pinus torreyana	CR	3.69405	0.0401344	1006	4.31888	1.27626	286	243
Abies yuanbaoshanensis	CR	3.64919	0.018904	1014	4.30928	1.26405	287	244
Cycas elongata	EN	8.26204	0.860354	383	4.30537	1.24417	288	245
Podocarpus macrocarpus	EN	8.23207	3.44604	386	4.30212	1.24054	289	246
Libocedrus yateensis	EN	8.19797	1.07118e-14	389	4.29842	1.23639	290	247
Podocarpus longifoliolatus	EN	8.18585	0.860586	390	4.29711	1.23491	291	248
Pseudolarix amabilis	VU	68.6516	9.99771e-14	13	5.6298	1.23331	26	249
Pseudotaxus chienii	VU	68.2253	1.57107e-13	15	5.62366	1.22708	27	250
Zamia prasina	CR	3.50613	0.133746	1033	4.27803	1.22405	292	251
Zamia purpurea	CR	3.50613	0.139653	1034	4.27803	1.22405	293	252
Podocarpus buchii	EN	7.88112	4.78794	409	4.26337	1.19697	294	253
Podocarpus decipiens	NE	3.40467	0.0886842	1037	4.25525	1.19469	297	254
Podocarpus degeneri	NE	3.38925	0.0785991	1040	4.25175	1.19015	298	255
Podocarpus pendulifolius	EN	7.8263	5.0943	412	4.25718	1.18999	295	256
Afrocarpus usambarensis	EN	7.82119	1.24971e-14	415	4.2566	1.18934	296	257
Podocarpus globulus	EN	7.71692	4.5125	422	4.24471	1.17591	300	258
Podocarpus confertus	EN	7.66601	3.82388	427	4.23885	1.1693	302	259
Macrozamia elegans	EN	7.60149	0.357948	429	4.23138	1.16084	303	260
Podocarpus humbertii	EN	7.59612	4.20067	432	4.23075	1.16014	304	261
Encephalartos relictus	EW	3.28865	0.0446636	1049	4.22856	1.16002	305	262
Podocarpus purdieanus	EN	7.53504	0.680225	446	4.22362	1.15206	307	263
Pinus culminicola	EN	7.47306	0.0938546	452	4.21633	1.1438	308	264
Encephalartos dyerianus	CR	3.19756	0.0297119	1065	4.20709	1.13193	309	265
Encephalartos msinganus	CR	3.1864	0.047449	1067	4.20443	1.12843	310	266
Podocarpus sellowii	EN	7.33551	0.577689	464	4.19997	1.12523	312	267
Encephalartos laevifolius	CR	3.17154	0.0603795	1070	4.20087	1.12376	311	268
Macrozamia spiralis	EN	7.25359	0.25526	476	4.19009	1.114	314	269
Juniperus cedrus	EN	7.24239	0.875282	477	4.18873	1.11245	315	270
Zamia elegantissima	EN	7.13936	0.957187	487	4.17615	1.09812	318	271
Zamia dressleri	EN	7.02899	1.00837	494	4.1625	1.08254	322	272
Prumnopitys ladei	VU	58.7212	6.06476	23	5.47598	1.07707	31	273
Cycas elephantipes	EN	6.98949	0.721058	497	4.15757	1.07691	323	274
Juniperus bermudiana	CR	3.01796	0.0663264	1082	4.16336	1.07412	320	275
Pinus georginae	NE	3.01571	0.0128051	1084	4.1628	1.07338	321	276
Macrozamia flexuosa	EN	6.88973	0.0987655	507	4.145	1.06253	326	277
Podocarpus sprucei	EN	6.88015	0.430211	509	4.14379	1.06114	327	278
Zamia ipetiensis	EN	6.87565	0.866285	510	4.14322	1.06049	328	279
Podocarpus transiens	EN	6.76468	0.512525	531	4.12903	1.04421	331	280
Cycas javana	EN	6.74416	2.48375	535	4.12638	1.04118	332	281
Pinus maximartinezii	EN	6.57046	0.156297	554	4.1037	1.01508	333	282
Cycas hainanensis	EN	6.52127	0.52328	567	4.09718	1.00757	334	283
Cycas candida	EN	6.48286	2.27474	568	4.09206	1.00166	335	284
Zamia variegata	EN	6.41712	0.925926	572	4.08323	0.991469	337	285
Ceratozamia mixeorum	EN	6.39595	0.380493	573	4.08037	0.988164	338	286
Podocarpus polyspermus	EN	6.34521	0.361771	580	4.07349	0.980199	339	287
Cycas taiwaniana	EN	6.27418	0.396363	596	4.06377	0.968943	340	288
Picea omorika	EN	6.27	0.134294	597	4.0632	0.968275	341	289
Macrozamia plurinervia	EN	6.22193	0.011826	606	4.05656	0.960579	342	290
Cycas circinalis	EN	6.21408	0.449818	608	4.05548	0.959317	344	291
Stangeria eriopus	VU	52.0584	4.28473e-14	34	5.35769	0.956634	38	292
Cupressus dupreziana	EN	6.18126	8.03388e-15	609	4.05092	0.954022	345	293
Cycas riuminiana	EN	6.13606	0.466473	617	4.0446	0.946683	348	294
Picea chihuahuana	EN	6.0751	0.0427711	620	4.03602	0.936698	349	295
Zamia portoricensis	EN	5.95054	0.749714	641	4.01826	0.915981	352	296
Encephalartos arenarius	EN	5.94513	0.310714	642	4.01748	0.915072	353	297
Araucaria heterophylla	VU	49.5016	1.42824e-14	40	5.3083	0.906272	42	298
Encephalartos horridus	EN	5.89006	0.231759	647	4.00952	0.905765	355	299
Cycas micronesica	EN	5.83566	0.481627	658	4.00159	0.896486	356	300
Prumnopitys andina	VU	49.0166	4.66913	41	5.29865	0.896426	43	301
Encephalartos delucanus	EN	5.74768	0.128311	666	3.98864	0.881297	358	302
Picea martinezii	EN	5.70819	0.119349	673	3.98277	0.874401	360	303
Zamia fischeri	EN	5.6595	0.68997	676	3.97549	0.865834	363	304
Cycas beddomei	EN	5.62401	0.43201	685	3.97014	0.859544	366	305
Picea maximowiczii	EN	5.60222	0.0982146	689	3.96685	0.855663	367	306
Podocarpus rostratus	EN	5.59927	0.411069	692	3.9664	0.855135	368	307
Abies fanjingshanensis	EN	5.53991	0.0575255	705	3.95737	0.844478	370	308
Zamia skinneri	EN	5.49506	0.600647	717	3.95048	0.83635	371	309
Ceratozamia norstogii	EN	5.46516	0.213458	725	3.94587	0.830893	372	310
Macrozamia pauli-guilielmi	EN	5.44816	0.196018	731	3.94324	0.827777	376	311
Zamia melanorrhachis	EN	5.42787	1.67979	736	3.94009	0.824047	377	312
Podocarpus nakaii	EN	5.39455	0.365456	742	3.93489	0.817888	378	313
Zamia lucayana	EN	5.31699	1.71798	749	3.92268	0.803407	379	314
Ceratozamia morettii	EN	5.24554	0.173163	756	3.91131	0.789878	380	315
Juniperus jaliscana	EN	5.20785	1.35987	763	3.90526	0.782666	381	316
Macrozamia lomandroides	EN	5.0304	0.0464981	782	3.87625	0.747998	385	317
Ceratozamia mirandae	EN	4.96908	0.15598	795	3.86603	0.735734	387	318
Athrotaxis cupressoides	VU	41.5697	2.85649e-14	47	5.13744	0.73164	67	319
Athrotaxis selaginoides	VU	41.5697	2.85649e-14	48	5.13744	0.73164	68	320
Abies pinsapo	EN	4.94384	0.0917337	797	3.8618	0.730642	389	321
Ceratozamia alvarezii	EN	4.91048	0.0790983	803	3.85617	0.72387	393	322
Ceratozamia matudae	EN	4.91048	0.145516	804	3.85617	0.72387	394	323
Ceratozamia sabatoi	EN	4.89274	0.128167	806	3.85316	0.720253	395	324
Pinus palustris	EN	4.82148	0.0147599	817	3.841	0.70558	397	325
Ceratozamia latifolia	EN	4.78126	0.0733578	827	3.83406	0.697204	399	326
Encephalartos lebomboensis	EN	4.71952	0.124589	839	3.82333	0.684206	403	327
Pinus wangii	EN	4.69506	0.0260377	844	3.81904	0.679011	408	328
Cupressus goveniana	EN	4.69239	8.92653e-16	846	3.81857	0.678442	409	329
Cupressus guadalupensis	EN	4.58007	0	863	3.79864	0.654213	412	330
Encephalartos concinnus	EN	4.56913	0.0717547	868	3.79668	0.651821	413	331
Cycas platyphylla	EN	4.56754	0.229853	869	3.79639	0.651473	414	332
Ceratozamia hildae	EN	4.49284	0.0680269	883	3.78289	0.634985	419	333
Abies guatemalensis	EN	4.45781	0.0386134	890	3.77649	0.627158	421	334
Abies hickelii	EN	4.45781	0.0515907	891	3.77649	0.627158	422	335
Abies ziyuanensis	EN	4.45666	0.1165	892	3.77628	0.6269	424	336
Encephalartos macrostrobilus	EN	4.45317	0.0360497	894	3.77564	0.626116	425	337
Abies fraseri	EN	4.43815	0.116403	899	3.77288	0.622736	426	338
Podocarpus costalis	EN	4.28598	0.171449	920	3.7445	0.58785	429	339
Pinus albicaulis	EN	4.28234	0.0466312	922	3.74381	0.586998	430	340
Abies koreana	EN	4.2631	0.0566063	927	3.74016	0.582497	431	341
Podocarpus laubenfelsii	EN	4.11963	0.159907	943	3.71252	0.548262	437	342
Encephalartos kisambo	EN	4.10966	0.0214858	945	3.71057	0.545839	438	343
Pinus amamiana	EN	4.0737	0.0858267	947	3.70351	0.537051	439	344
Ceratozamia whitelockiana	EN	4.05911	0.0621694	950	3.70063	0.533462	441	345
Pinus radiata	EN	3.97605	0.0218418	962	3.68408	0.512789	444	346
Prumnopitys montana	VU	33.2204	1.96344	58	4.91912	0.507433	94	347
Encephalartos eugene-maraisii	EN	3.94973	0.0530985	970	3.67877	0.506147	445	348
Ceratozamia becerrae	EN	3.88459	0.0370412	983	3.66553	0.489517	446	349
Cedrus libani	VU	32.4619	4.28473e-14	64	4.8967	0.484334	99	350
Zamia cremnophila	EN	3.84919	0.212382	990	3.65825	0.480362	447	351
Encephalartos umbeluziensis	EN	3.84072	0.0845258	991	3.6565	0.478159	448	352
Zamia verschaffeltii	EN	3.76021	0.211381	999	3.63973	0.456974	450	353
Encephalartos chimanimaniensis	EN	3.71141	0.0817251	1004	3.62943	0.443913	452	354
Cephalotaxus oliveri	VU	30.416	1.04187	68	4.83361	0.419238	109	355
Zamia furfuracea	EN	3.58283	0.156188	1021	3.60176	0.408652	456	356
Zamia lacandona	EN	3.57264	0.128513	1023	3.59953	0.405806	457	357
Macrozamia viridis	EN	3.51211	0.0497111	1030	3.58621	0.388716	462	358
Pseudotsuga sinensis	VU	28.5542	2.49943e-14	71	4.77252	0.356072	130	359
Cephalotaxus griffithii	VU	28.32	0.943047	74	4.76456	0.347836	136	360
Juniperus standleyi	EN	3.30798	0.102665	1047	3.53991	0.328836	473	361
Macrozamia cranei	EN	3.28339	0.0164499	1050	3.53419	0.321375	476	362
Juniperus gamboana	EN	3.27301	0.120123	1051	3.53176	0.318209	477	363
Keteleeria evelyniana	VU	26.0738	6.4271e-14	83	4.68486	0.265198	159	364
Pinus occidentalis	EN	3.09505	0.0224211	1077	3.48922	0.262304	494	365
Amentotaxus formosana	VU	25.7508	1.90006	88	4.67286	0.252735	163	366
Juniperus gracilior	EN	3.01796	0.065807	1083	3.47022	0.237082	496	367
Araucaria biramulata	VU	24.6667	2.14237e-14	93	4.63149	0.209722	187	368
Juniperus saltillensis	EN	2.92213	0.0729842	1086	3.44608	0.204813	501	369
Amentotaxus poilanei	VU	24.1494	1.60753	95	4.61113	0.188527	196	370
Agathis lenticula	VU	23.7064	0.780487	96	4.59335	0.170011	202	371
Fokienia hodginsii	VU	23.6986	3.57061e-15	97	4.59304	0.169686	203	372
Torreya fargesii	VU	23.3128	4.28473e-14	98	4.5773	0.153269	213	373
Agathis flavescens	VU	23.2623	13.1132	99	4.57522	0.151102	216	374
Amentotaxus yunnanensis	VU	22.747	0.767157	104	4.55375	0.128702	223	375
Araucaria bernieri	VU	22.6954	5.35592e-14	108	4.55158	0.126432	225	376
Araucaria schmidii	VU	22.6816	1.07118e-14	109	4.55099	0.125822	226	377
Juniperus comitana	EN	2.68398	0.043359	1089	3.38344	0.1198	515	378
Torreya californica	VU	22.4661	0	112	4.54185	0.116277	229	379
Agathis lanceolata	VU	21.6833	1.01203	122	4.50792	0.0808113	241	380
Agathis dammara	VU	21.635	0.887367	124	4.50579	0.0785796	244	381
Agathis moorei	VU	21.2786	0.894702	128	4.48992	0.0619677	251	382
Araucaria montana	VU	21.2753	2.85649e-14	129	4.48977	0.0618122	253	383
Taxus mairei	VU	20.5776	1.11695	139	4.45795	0.0284715	261	384
Sciadopitys verticillata	NT	223.584	3.71344e-13	2	6.1074	-0.111674	10	385
Podocarpus salignus	VU	16.5532	2.6835	174	4.25153	-0.189153	299	386
Picea asperata	VU	15.6332	1.12522	183	4.1977	-0.246333	313	387
Retrophyllum rospigliosii	VU	15.3242	2.14237e-14	192	4.17894	-0.2663	317	388
Picea breweriana	VU	15.227	1.40135	193	4.17297	-0.272663	319	389
Cycas pectinata	VU	13.4426	2.14762	207	4.05648	-0.3973	343	390
Dioon argenteum	VU	12.4951	1.07118e-14	221	3.98862	-0.470394	359	391
Thuja koraiensis	VU	12.3001	1.78531e-14	224	3.97407	-0.486124	364	392
Podocarpus matudae	VU	11.8978	1.4072	233	3.94335	-0.519377	375	393
Dioon angustifolium	VU	11.415	1.78531e-14	243	3.9052	-0.560808	382	394
Cycas panzhihuaensis	VU	11.2816	1.59674	246	3.8944	-0.572561	383	395
Gnetum globosum	VU	10.9836	4.57301	256	3.86983	-0.599334	386	396
Pinus krempfii	VU	10.9341	0.695354	257	3.86569	-0.603849	388	397
Gnetum acutum	VU	10.8369	3.96209	259	3.85751	-0.612777	392	398
Gnetum contractum	VU	10.71	3.72919	262	3.84674	-0.624553	396	399
Dioon tomasellii	VU	10.5454	8.92653e-15	266	3.83258	-0.640042	400	400
Cycas segmentifida	VU	10.5099	1.30782	268	3.8295	-0.643415	402	401
Dioon merolae	VU	10.398	1.24971e-14	269	3.81973	-0.654119	406	402
Dioon purpusii	VU	10.398	1.24971e-14	270	3.81973	-0.654119	407	403
Encephalartos altensteinii	VU	10.3759	0.716384	271	3.81779	-0.656246	410	404
Tsuga forrestii	VU	10.3158	2.85649e-14	277	3.81249	-0.662056	411	405
Cycas macrocarpa	VU	10.0516	1.51717	288	3.78887	-0.688003	416	406
Pilgerodendron uviferum	VU	10.0144	3.57061e-15	289	3.7855	-0.691707	418	407
Pinus rzedowskii	VU	9.91459	0.273709	300	3.7764	-0.701725	423	408
Cycas megacarpa	VU	9.68898	1.38141	312	3.75551	-0.724743	428	409
Pinus tropicalis	VU	9.34898	0.50246	328	3.72318	-0.760465	434	410
Afrocarpus mannii	VU	9.28116	1.24971e-14	330	3.71661	-0.767745	436	411
Saxegothaea conspicua	NT	115.47	5.71298e-14	5	5.45078	-0.772451	33	412
Nageia motleyi	VU	9.13229	0.378231	335	3.70202	-0.783916	440	413
Dacrydium leptophyllum	VU	9.0305	3.80859	344	3.69192	-0.795124	442	414
Dacrydium medium	VU	9.02621	3.16143	345	3.6915	-0.7956	443	415
Cycas pranburiensis	VU	8.59447	0.811892	366	3.64748	-0.844614	449	416
Cycas zeylanica	VU	8.34401	0.839075	380	3.62103	-0.874188	453	417
Pinus tecunumanii	VU	8.08486	0.509545	395	3.5929	-0.905739	458	418
Zamia standleyi	VU	8.0167	1.36962	400	3.58537	-0.914206	463	419
Podocarpus ridleyi	VU	7.93889	4.16097	403	3.57671	-0.923959	464	420
Cycas collina	VU	7.90952	0.888706	406	3.57342	-0.927665	465	421
Cycas diannanensis	VU	7.82631	0.82579	410	3.56403	-0.938242	467	422
Cycas guizhouensis	VU	7.82631	0.800436	411	3.56403	-0.938242	468	423
Zamia cunaria	VU	7.70969	1.02121	423	3.55073	-0.953254	470	424
Callitris oblonga	VU	7.6079	2.29785	428	3.53897	-0.966545	474	425
Cycas aculeata	VU	7.57863	0.820672	433	3.53557	-0.9704	475	426
Cycas bifida	VU	7.53841	0.658031	443	3.53087	-0.975721	478	427
Podocarpus polystachyus	VU	7.53603	0.785858	444	3.53059	-0.976037	479	428
Austrotaxus spicata	NT	93.5801	8.56947e-14	8	5.24259	-0.982643	49	429
Cycas nongnoochiae	VU	7.37072	0.678955	459	3.51103	-0.998217	485	430
Cycas condaoensis	VU	7.36356	0.696581	462	3.51018	-0.999189	486	431
Cupressus chengiana	VU	7.30732	6.24857e-15	467	3.50343	-1.00686	487	432
Callitris monticola	VU	7.29777	0.238371	468	3.50228	-1.00816	488	433
Cycas falcata	VU	7.28479	2.04849	470	3.50072	-1.00994	489	434
Cycas siamensis	VU	7.2776	0.578672	471	3.49985	-1.01093	490	435
Encephalartos princeps	VU	7.27705	0.320787	473	3.49978	-1.01101	491	436
Cycas inermis	VU	7.27627	1.9504	474	3.49969	-1.01111	492	437
Zamia soconuscensis	VU	7.27333	1.36952	475	3.49933	-1.01152	493	438
Zamia acuminata	VU	7.15334	1.09705	485	3.48472	-1.02815	495	439
Cycas shanyaensis	VU	6.99029	2.30206	496	3.46452	-1.05121	497	440
Cycas micholitzii	VU	6.86794	0.560789	513	3.44909	-1.06887	498	441
Picea brachytyla	VU	6.86527	0.169446	514	3.44875	-1.06926	499	442
Podocarpus archboldii	VU	6.85021	0.556499	518	3.44684	-1.07145	500	443
Zamia neurophyllidia	VU	6.82091	0.885953	521	3.4431	-1.07574	502	444
Cycas cupida	VU	6.77101	2.46383	530	3.43669	-1.08308	504	445
Cycas tuckeri	VU	6.73498	2.24312	538	3.43205	-1.08842	505	446
Cycas nathorstii	VU	6.73005	2.45517	539	3.43141	-1.08915	506	447
Encephalartos paucidentatus	VU	6.70965	0.257573	542	3.42877	-1.09219	507	448
Cycas desolata	VU	6.67758	2.38607	547	3.4246	-1.09698	508	449
Picea farreri	VU	6.62976	0.209882	548	3.41835	-1.10416	509	450
Encephalartos gratus	VU	6.56935	0.152877	556	3.4104	-1.11332	510	451
Zamia erosa	VU	6.56067	0.884505	559	3.40925	-1.11464	511	452
Cycas saxatilis	VU	6.55073	2.30445	561	3.40794	-1.11616	512	453
Cycas seemannii	VU	6.34771	0.561219	579	3.38068	-1.14764	516	454
Picea likiangensis	VU	6.31173	0.213211	591	3.37577	-1.15332	519	455
Cycas armstrongii	VU	6.24742	0.610345	603	3.36694	-1.16356	521	456
Cupressus bakeri	VU	6.17291	1.24971e-14	613	3.35661	-1.17556	522	457
Pinus merkusii	VU	6.162	0.140831	614	3.35508	-1.17733	523	458
Picea morrisonicola	VU	6.15652	0.163725	616	3.35432	-1.17822	524	459
Zamia encephalartoides	VU	5.95361	0.662301	640	3.32555	-1.21174	528	460
Encephalartos trispinosus	VU	5.89006	0.208023	648	3.31637	-1.22247	531	461
Ceratozamia microstrobila	VU	5.88175	0.269422	650	3.31517	-1.22388	532	462
Abies squamata	VU	5.73941	0.138943	669	3.29427	-1.24838	536	463
Zamia stricta	VU	5.71964	2.17286	672	3.29133	-1.25183	537	464
Zamia oreillyi	VU	5.52016	1.75605	713	3.26119	-1.28733	538	465
Podocarpus fasciculus	VU	5.50121	0.341652	716	3.25828	-1.29076	540	466
Abies hidalgensis	VU	5.30831	0.141116	750	3.22816	-1.32646	545	467
Encephalartos senticosus	VU	5.30752	0.206229	752	3.22804	-1.32661	546	468
Zamia angustifolia	VU	5.23741	0.431718	758	3.21686	-1.3399	549	469
Podocarpus rusbyi	VU	5.15359	0.233625	767	3.20333	-1.35604	550	470
Pinus muricata	VU	5.01396	0.190167	784	3.18038	-1.38351	553	471
Podocarpus angustifolius	VU	4.99633	0.223899	787	3.17744	-1.38703	555	472
Macrozamia parcifolia	VU	4.99044	0.149162	789	3.17646	-1.38821	557	473
Podocarpus gibbsiae	VU	4.98947	0.249378	791	3.1763	-1.3884	558	474
Pinus greggii	VU	4.93983	0.115231	799	3.16797	-1.3984	560	475
Araucaria hunsteinii	NT	61.5333	5.71298e-14	21	4.82885	-1.40188	112	476
Macrozamia secunda	VU	4.86852	1.11279	809	3.1559	-1.41294	564	477
Ceratozamia vovidesii	VU	4.85434	0.173641	813	3.15348	-1.41586	565	478
Picea polita	VU	4.8119	0.0485893	820	3.1462	-1.42464	566	479
Abies recurvata	VU	4.8034	0.0341809	822	3.14474	-1.42641	567	480
Ceratozamia mexicana	VU	4.78126	0.127196	828	3.14092	-1.43103	568	481
Cupressus macrocarpa	VU	4.77568	7.14122e-15	829	3.13995	-1.4322	569	482
Cupressus sargentii	VU	4.77568	7.14122e-15	830	3.13995	-1.4322	570	483
Juniperus brevifolia	VU	4.71167	1.44249	842	3.12881	-1.44569	571	484
Halocarpus kirkii	NT	58.676	1.21401e-13	24	4.78208	-1.44943	126	485
Macrozamia platyrhachis	VU	4.67078	0.0669703	850	3.12162	-1.45441	573	486
Cycas silvestris	VU	4.6458	0.218787	854	3.11721	-1.45977	576	487
Cycas ophiolitica	VU	4.63766	0.174347	859	3.11576	-1.46152	577	488
Acmopyle pancheri	NT	57.555	9.28359e-14	27	4.76311	-1.46872	137	489
Zamia herrerae	VU	4.49926	0.375914	880	3.09091	-1.49182	583	490
Cycas cairnsiana	VU	4.46314	0.191474	888	3.08432	-1.49988	584	491
Cycas semota	VU	4.46314	0.140983	889	3.08432	-1.49988	585	492
Macrozamia crassifolia	VU	4.34678	0.0360177	909	3.06279	-1.5263	589	493
Encephalartos barteri	VU	4.32297	0.020126	915	3.05833	-1.53179	590	494
Juniperus tibetica	VU	4.24174	0.264594	929	3.04295	-1.55076	592	495
Pherosphaera hookeriana	NT	51.439	2.85649e-14	36	4.6528	-1.58106	175	496
Macrozamia humilis	VU	4.05511	0.00851285	951	3.00669	-1.59576	600	497
Encephalartos aplanatus	VU	3.90056	0.0549567	978	2.97564	-1.63461	607	498
Encephalartos ngoyanus	VU	3.84072	0.0192384	992	2.96336	-1.65007	611	499
Abies fabri	VU	3.80845	0.0366468	995	2.95667	-1.65851	616	500
Prumnopitys harmsiana	NT	47.5566	11.9815	44	4.57588	-1.65954	215	501
Juniperus barbadensis	VU	3.77474	0.17125	998	2.94963	-1.6674	617	502
Podocarpus lophatus	VU	3.65748	0.126469	1012	2.92477	-1.69896	624	503
Encephalartos manikensis	VU	3.61037	0.0920573	1016	2.9146	-1.71192	627	504
Podocarpus pallidus	VU	3.60442	0.10289	1018	2.91331	-1.71357	629	505
Macrozamia conferta	VU	3.50704	0.0316911	1031	2.89193	-1.74096	631	506
Macrozamia machinii	VU	3.50704	0.0316911	1032	2.89193	-1.74096	632	507
Cryptomeria japonica	NT	42.5917	7.85535e-14	46	4.46802	-1.7698	258	508
Encephalartos ghellinckii	VU	3.38517	0.0332827	1042	2.86452	-1.77633	641	509
Macrozamia cardiacensis	VU	3.33326	0.0207692	1044	2.85261	-1.79178	647	510
Macrozamia occidua	VU	3.30238	0.014759	1048	2.84546	-1.80109	649	511
Encephalartos marunguensis	VU	3.19756	0.0272684	1066	2.8208	-1.83334	657	512
Encephalartos humilis	VU	3.17154	0.0371889	1071	2.81458	-1.84151	660	513
Encephalartos schaijesii	VU	3.14521	0.0358488	1072	2.80825	-1.84985	665	514
Encephalartos schmitzii	VU	3.14521	0.0153605	1073	2.80825	-1.84985	666	515
Juniperus angosturana	VU	2.70478	0.0432491	1088	2.69592	-2.00071	683	516
Prumnopitys exigua	NT	33.2204	1.96344	59	4.22597	-2.0183	306	517
Nothotsuga longibracteata	NT	31.6634	1.78531e-14	65	4.1794	-2.0663	316	518
Austrocedrus chilensis	NT	30.6693	1.42824e-14	67	4.14849	-2.0982	324	519
Pseudotsuga macrocarpa	NT	26.9786	3.21355e-14	79	4.02459	-2.22642	350	520
Cephalotaxus nana	NT	26.7794	0.632872	81	4.01744	-2.23383	354	521
Keteleeria fortunei	NT	26.0738	6.4271e-14	84	3.99171	-2.26053	357	522
Falcatifolium falciforme	NT	25.7922	5.32221	87	3.98126	-2.27139	361	523
Taxus brevifolia	NT	25.263	2.0709	89	3.96131	-2.29212	369	524
Falcatifolium sleumeri	NT	23.2507	4.77996	100	3.88159	-2.37512	384	525
Amentotaxus argotaenia	NT	22.747	0.898372	105	3.8606	-2.39703	390	526
Araucaria subulata	NT	22.6816	1.07118e-14	110	3.85785	-2.39991	391	527
Falcatifolium gruezoi	NT	22.1735	4.37349	114	3.83616	-2.42256	398	528
Agathis labillardierei	NT	22.0209	1.34807	117	3.82955	-2.42947	401	529
Agathis atropurpurea	NT	21.8753	0.944688	118	3.8232	-2.4361	404	530
Agathis microstachya	NT	21.8753	0.964895	119	3.8232	-2.4361	405	531
Platycladus orientalis	NT	21.1581	3.92767e-14	130	3.79135	-2.46944	415	532
Dacrycarpus steupii	NT	21.0813	6.70742	133	3.78788	-2.47307	417	533
Agathis silbae	NT	20.9547	1.19127	136	3.78213	-2.4791	420	534
Araucaria laubenfelsii	NT	20.4163	3.57061e-14	141	3.7573	-2.50513	427	535
Tsuga canadensis	NT	19.6397	3.57061e-14	147	3.72036	-2.54391	435	536
Dioon edule	NT	17.8812	2.14237e-14	163	3.63131	-2.63771	451	537
Tsuga caroliniana	NT	17.674	1.78531e-14	166	3.62028	-2.64936	454	538
Gnetum buchholzianum	NT	17.0571	4.8734	168	3.58669	-2.68489	461	539
Tsuga sieboldii	NT	16.6529	2.14237e-14	171	3.56405	-2.70888	466	540
Chamaecyparis lawsoniana	NT	16.0578	7.14122e-15	181	3.52976	-2.74527	480	541
Chamaecyparis obtusa	NT	16.0578	7.14122e-15	182	3.52976	-2.74527	481	542
Gnetum africanum	NT	13.9766	2.86557	198	3.39964	-2.88408	513	543
Cycas petrae	NT	13.5083	2.17609	204	3.36787	-2.91816	520	544
Picea linzhiensis	NT	13.2126	7.17468	209	3.34728	-2.94029	525	545
Libocedrus plumosa	NT	12.8357	3.57061e-15	214	3.3204	-2.96923	530	546
Callitris neocaledonica	NT	12.5948	0.725632	218	3.30283	-2.98818	533	547
Thuja standishii	NT	12.0313	0	230	3.2605	-3.03395	539	548
Abies bracteata	NT	11.678	0.769747	238	3.23301	-3.06375	543	549
Podocarpus madagascariensis	NT	11.6216	1.295	240	3.22856	-3.0686	544	550
Podocarpus atjehensis	NT	11.5917	1.47565	241	3.22619	-3.07117	547	551
Podocarpus nubigenus	NT	11.5917	1.49347	242	3.22619	-3.07117	548	552
Podocarpus parlatorei	NT	11.2472	1.42483	247	3.19844	-3.10134	551	553
Gnetum oblongum	NT	11.1873	4.04543	251	3.19354	-3.10668	552	554
Pinus peuce	NT	10.9341	0.376138	258	3.17254	-3.12958	559	555
Cycas arenicola	NT	10.3661	1.59942	272	3.12379	-3.18292	572	556
Podocarpus gnidioides	NT	10.2545	1.12692	280	3.11391	-3.19374	578	557
Dacrydium gracile	NT	10.1836	0.9142	283	3.10759	-3.20068	579	558
Zamia obliqua	NT	10.1751	1.89651	284	3.10683	-3.20152	580	559
Dacrydium spathoides	NT	10.1502	4.1313	285	3.10461	-3.20396	581	560
Libocedrus bidwillii	NT	10.0144	3.57061e-15	290	3.09235	-3.21744	582	561
Pinus gerardiana	NT	9.87063	0.355941	302	3.07921	-3.2319	586	562
Nageia fleuryi	NT	9.7804	0.412611	305	3.07088	-3.24108	587	563
Picea meyeri	NT	9.74376	0.446216	310	3.06747	-3.24483	588	564
Pinus balfouriana	NT	9.57909	0.269158	316	3.05203	-3.26188	591	565
Dacrydium lycopodioides	NT	9.44124	0.685145	325	3.03891	-3.27637	593	566
Actinostrobus acuminatus	NT	9.38601	0.38385	326	3.03361	-3.28224	594	567
Cycas chevalieri	NT	9.2707	1.17394	331	3.02244	-3.2946	597	568
Nageia nagi	NT	9.13229	0.33509	336	3.00887	-3.30964	598	569
Cycas conferta	NT	9.08632	1.15241	341	3.00433	-3.31469	601	570
Cycas dolichophylla	NT	8.9129	1.13036	352	2.98698	-3.33396	604	571
Calocedrus macrolepis	NT	8.82146	1.42824e-14	356	2.97772	-3.34427	606	572
Zamia chigua	NT	8.77389	1.24054	358	2.97286	-3.34968	608	573
Zamia pseudoparasitica	NT	8.71746	2.12027	359	2.96707	-3.35613	610	574
Podocarpus rumphii	NT	8.53657	0.856543	371	2.94828	-3.3771	618	575
Gnetum diminutum	NT	8.50982	0.542644	374	2.94547	-3.38024	620	576
Dacrydium magnum	NT	8.4541	0.555676	375	2.9396	-3.38681	621	577
Cycas balansae	NT	8.44436	0.87386	377	2.93856	-3.38796	622	578
Cycas tanqingii	NT	8.24383	1.01165	385	2.9171	-3.412	626	579
Widdringtonia schwarzii	NT	8.21082	1.60678e-14	388	2.91353	-3.41601	628	580
Libocedrus austrocaledonicus	NT	8.06938	1.07118e-14	398	2.89805	-3.43338	630	581
Callitris roei	NT	7.92484	0.152035	404	2.88199	-3.45146	635	582
Cycas simplicipinna	NT	7.90952	0.779683	407	2.88027	-3.45339	636	583
Pinus monticola	NT	7.88981	0.189502	408	2.87805	-3.45589	637	584
Afrocarpus dawei	NT	7.82119	1.24971e-14	416	2.8703	-3.46462	639	585
Cycas tropophylla	NT	7.75675	0.797682	419	2.86297	-3.4729	643	586
Callitris baileyi	NT	7.69502	0.26451	424	2.8559	-3.48089	645	587
Callitris drummondii	NT	7.69502	0.268672	425	2.8559	-3.48089	646	588
Cycas brachycantha	NT	7.59977	0.69861	431	2.84488	-3.49334	650	589
Cycas sexseminifera	NT	7.57863	0.649154	434	2.84242	-3.49613	651	590
Podocarpus micropedunculatus	NT	7.57668	4.65688	435	2.84219	-3.49639	652	591
Podocarpus acuminatus	NT	7.57464	4.60653	436	2.84196	-3.49666	653	592
Cycas rumphii	NT	7.56591	0.736382	439	2.84094	-3.49781	654	593
Podocarpus orarius	NT	7.4453	3.9775	455	2.82676	-3.51388	655	594
Gnetum neglectum	NT	7.43984	0.350074	457	2.82611	-3.51461	656	595
Encephalartos caffer	NT	7.369	0.247321	460	2.81768	-3.52418	658	596
Encephalartos longifolius	NT	7.369	0.478329	461	2.81768	-3.52418	659	597
Podocarpus brevifolius	NT	7.29134	0.654871	469	2.80836	-3.53477	664	598
Podocarpus glomeratus	NT	7.17245	0.569348	482	2.79392	-3.55121	670	599
Cycas scratchleyana	NT	6.96728	2.21019	499	2.76849	-3.58024	672	600
Cycas badensis	NT	6.96649	2.17482	500	2.76839	-3.58035	673	601
Zamia poeppigiana	NT	6.95279	0.917777	503	2.76667	-3.58232	674	602
Cycas papuana	NT	6.85709	2.19758	517	2.75456	-3.59618	675	603
Cycas ferruginea	NT	6.8118	0.498244	523	2.74878	-3.6028	676	604
Podocarpus lambertii	NT	6.76468	0.458761	532	2.74273	-3.60975	677	605
Cycas edentata	NT	6.67781	0.604678	546	2.73148	-3.62267	679	606
Gnetum luofuense	NT	6.60694	0.200569	552	2.72221	-3.63334	680	607
Cycas campestris	NT	6.53704	2.21678	566	2.71298	-3.64398	681	608
Cycas brunnea	NT	6.36717	2.00201	575	2.69018	-3.67031	685	609
Zamia muricata	NT	6.341	0.716593	582	2.68662	-3.67442	686	610
Zamia lecointei	NT	6.33431	0.734277	583	2.68571	-3.67548	687	611
Zamia integrifolia	NT	6.33327	0.830881	584	2.68557	-3.67564	688	612
Juniperus taxifolia	NT	6.29214	0.572057	594	2.67994	-3.68216	689	613
Podocarpus salomoniensis	NT	6.21851	0.484022	607	2.6698	-3.69393	693	614
Pinus latteri	NT	6.162	0.140831	615	2.66194	-3.70306	695	615
Macrozamia serpentina	NT	6.06709	0.177241	621	2.6486	-3.71858	696	616
Macrozamia fawcettii	NT	6.01169	0.188174	628	2.64073	-3.72776	698	617
Macrozamia stenomera	NT	6.01169	0.161403	629	2.64073	-3.72776	699	618
Encephalartos lehmannii	NT	5.94513	0.129022	643	2.63119	-3.73889	701	619
Picea alcoquiana	NT	5.85731	0.141265	654	2.61846	-3.75377	703	620
Zamia pumila	NT	5.85253	0.615009	655	2.61777	-3.75459	704	621
Macrozamia longispina	NT	5.82263	0.199173	659	2.61339	-3.75971	705	622
Zamia sandovalii	NT	5.74295	1.98565	668	2.60164	-3.77349	709	623
Zamia manicata	NT	5.65242	0.64301	678	2.58813	-3.78938	711	624
Cycas bougainvilleana	NT	5.65091	0.380956	680	2.5879	-3.78964	712	625
Zamia ulei	NT	5.6202	1.77153	686	2.58327	-3.79509	714	626
Picea purpurea	NT	5.60222	0.155172	690	2.58055	-3.7983	715	627
Macrozamia moorei	NT	5.56619	0.00211955	700	2.57508	-3.80475	717	628
Zamia roezlii	NT	5.50301	1.83031	715	2.56541	-3.81617	719	629
Zamia amazonum	NT	5.4802	2.00449	719	2.5619	-3.82032	720	630
Podocarpus trinitensis	NT	5.46743	0.194502	723	2.55993	-3.82265	721	631
Cycas apoa	NT	5.45632	0.388865	727	2.55821	-3.82469	722	632
Abies spectabilis	NT	5.45599	0.137421	728	2.55816	-3.82475	723	633
Cupressus cashmeriana	NT	5.43369	0	734	2.5547	-3.82884	726	634
Abies homolepis	NT	5.36423	0.0861972	745	2.54384	-3.84171	727	635
Zamia boliviana	NT	5.24601	0.498878	754	2.52509	-3.86399	728	636
Abies cilicica	NT	5.08592	0.102322	771	2.49912	-3.89499	731	637
Podocarpus teysmannii	NT	4.98947	0.249083	792	2.48315	-3.91413	733	638
Juniperus turbinata	NT	4.95461	1.59211	796	2.47731	-3.92114	734	639
Zamia tuerckheimii	NT	4.88091	0.404473	808	2.46486	-3.93613	735	640
Pinus jaliscana	NT	4.82148	0.0147599	818	2.4547	-3.94838	736	641
Cycas couttsiana	NT	4.7353	0.256616	835	2.43979	-3.96642	737	642
Encephalartos mackenziei	NT	4.73247	1.3518	837	2.43929	-3.96701	738	643
Abies holophylla	NT	4.68899	0.0860279	848	2.43168	-3.97624	739	644
Abies vejarii	NT	4.65453	0.0633658	853	2.4256	-3.98362	745	645
Cycas schumanniana	NT	4.6458	0.200475	855	2.42406	-3.9855	746	646
Zamia paucijuga	NT	4.55482	0.328566	872	2.40781	-4.00527	747	647
Pinus henryi	NT	4.54874	0.0609516	874	2.40672	-4.00661	748	648
Encephalartos ituriensis	NT	4.49925	0.0507159	882	2.39776	-4.01755	752	649
Encephalartos natalensis	NT	4.49211	0.103294	885	2.39646	-4.01914	756	650
Cycas yorkiana	NT	4.46526	0.114243	887	2.39156	-4.02513	759	651
Zamia fairchildiana	NT	4.43777	0.350111	900	2.38652	-4.03131	761	652
Zamia pseudomonticola	NT	4.43777	0.381079	901	2.38652	-4.03131	762	653
Encephalartos hildebrandtii	NT	4.43549	0.0513715	902	2.3861	-4.03182	763	654
Encephalartos septentrionalis	NT	4.38143	0.0204886	904	2.3761	-4.04409	769	655
Podocarpus deflexus	NT	4.28598	0.17641	921	2.35821	-4.06611	775	656
Pinus durangensis	NT	4.1703	0.0765132	937	2.33608	-4.09347	781	657
Pinus morrisonicola	NT	4.13996	0.0280999	938	2.33019	-4.10077	783	658
Ephedra funerea	NT	4.13189	0.0627236	940	2.32862	-4.10273	784	659
Pinus fenzeliana	NT	4.12882	0.0315273	941	2.32802	-4.10347	785	660
Encephalartos lanatus	NT	4.10486	0.12588	946	2.32334	-4.10929	786	661
Pinus dalatensis	NT	4.0737	0.033071	948	2.31722	-4.11691	789	662
Juniperus blancoi	NT	3.98812	0.23172	961	2.30021	-4.13814	799	663
Encephalartos laurentianus	NT	3.61037	0.0920573	1017	2.22146	-4.23765	814	664
Abies kawakamii	NT	3.58417	0.0262028	1019	2.21576	-4.24493	815	665
Zamia loddigesii	NT	3.58283	0.154498	1022	2.21546	-4.24531	816	666
Encephalartos ferox	NT	3.49662	0.0888072	1035	2.19647	-4.26967	820	667
Podocarpus affinis	NT	3.38925	0.0820956	1041	2.17231	-4.30085	827	668
Encephalartos friderici-guilielmi	NT	3.38517	0.070357	1043	2.17138	-4.30206	828	669
Pinus lumholtzii	NT	3.33253	0.0520229	1045	2.1593	-4.31773	830	670
Juniperus pingii	NT	3.3193	0.0900573	1046	2.15624	-4.32171	831	671
Pinus coulteri	NT	3.22572	0.0311007	1059	2.13434	-4.35031	842	672
Encephalartos bubalinus	NT	3.1864	0.0274077	1068	2.12499	-4.36257	844	673
Pinus praetermissa	NT	3.01571	0.0128051	1085	2.08336	-4.41763	861	674
Welwitschia mirabilis	LC	116.311	1.42824e-14	4	4.76483	-5.14722	135	675
Manoao colensoi	LC	109.335	1.57107e-13	7	4.70352	-5.20907	153	676
Lagarostrobos franklinii	LC	78.9872	1.42824e-14	10	4.38187	-5.5342	271	677
Microcachrys tetragona	LC	78.9872	1.42824e-14	11	4.38187	-5.5342	272	678
Sundacarpus amarus	LC	68.3365	9.62244	14	4.23897	-5.67904	301	679
Prumnopitys taxifolia	LC	62.1604	5.54657	19	4.14568	-5.77377	325	680
Halocarpus bidwillii	LC	61.6599	0	20	4.13772	-5.78185	329	681
Araucaria bidwillii	LC	61.5333	5.71298e-14	22	4.1357	-5.78391	330	682
Halocarpus biformis	LC	58.676	1.21401e-13	25	4.08893	-5.83146	336	683
Prumnopitys ferruginea	LC	56.1268	5.73897	28	4.04527	-5.87587	346	684
Prumnopitys ferruginoides	LC	56.1268	6.76122	29	4.04527	-5.87587	347	685
Araucaria cunninghamii	LC	54.8433	7.85535e-14	30	4.02255	-5.89901	351	686
Lepidothamnus intermedius	LC	52.344	1.1426e-13	31	3.97676	-5.94565	362	687
Cunninghamia lanceolata	LC	52.1249	6.4271e-14	33	3.97264	-5.94985	365	688
Lepidothamnus fonkii	LC	50.6051	5.71298e-14	38	3.94362	-5.97944	373	689
Lepidothamnus laxifolius	LC	50.6051	5.71298e-14	39	3.94362	-5.97944	374	690
Bowenia serrulata	LC	40.9375	5.71298e-14	49	3.73618	-6.19144	432	691
Bowenia spectabilis	LC	40.9375	5.71298e-14	50	3.73618	-6.19144	433	692
Dacrycarpus cumingii	LC	35.9203	4.2991	51	3.60876	-6.32219	455	693
Phyllocladus trichomanoides	LC	35.2418	6.4271e-14	52	3.59021	-6.34125	459	694
Taxodium distichum	LC	35.1656	5.71298e-14	54	3.58811	-6.34342	460	695
Cedrus deodara	LC	34.1234	4.99886e-14	55	3.55887	-6.3735	469	696
Phyllocladus aspleniifolius	LC	33.6265	5.71298e-14	56	3.54462	-6.38817	471	697
Picea sitchensis	LC	33.6137	4.97626	57	3.54425	-6.38855	472	698
Phyllocladus hypophyllus	LC	33.1068	7.85535e-14	60	3.5295	-6.40375	482	699
Phyllocladus toatoa	LC	33.1068	7.85535e-14	61	3.5295	-6.40375	483	700
Papuacedrus papuana	LC	33.0591	2.85649e-14	62	3.5281	-6.40519	484	701
Keteleeria davidiana	LC	30.1424	4.28473e-14	69	3.43857	-6.49756	503	702
Dacrycarpus vieillardii	LC	28.5128	2.39854	72	3.38482	-6.55313	514	703
Pseudotsuga menziesii	LC	28.3343	3.92767e-14	73	3.37876	-6.55941	517	704
Cephalotaxus fortunei	LC	28.32	0.862389	75	3.37827	-6.55992	518	705
Falcatifolium papuanum	LC	27.3815	5.78098	76	3.34574	-6.59362	526	706
Dacrycarpus dacrydioides	LC	27.0484	2.749	77	3.33393	-6.60586	527	707
Cephalotaxus harringtonii	LC	26.7794	0.805084	82	3.32429	-6.61585	529	708
Lepidozamia hopei	LC	26.0365	5.71298e-14	85	3.29719	-6.64399	534	709
Lepidozamia peroffskyana	LC	26.0365	5.71298e-14	86	3.29719	-6.64399	535	710
Falcatifolium taxoides	LC	24.9803	5.49749	91	3.25734	-6.6854	541	711
Thujopsis dolabrata	LC	24.6468	6.4271e-14	94	3.24442	-6.69884	542	712
Picea wilsonii	LC	23.0074	2.90532	101	3.17836	-6.76767	554	713
Chamaecyparis thyoides	LC	22.9808	4.28473e-14	102	3.17725	-6.76883	556	714
Microbiota decussata	LC	22.6973	2.85649e-14	106	3.16536	-6.78124	561	715
Tetraclinis articulata	LC	22.6973	2.85649e-14	107	3.16536	-6.78124	562	716
Torreya nucifera	LC	22.6235	1.42824e-14	111	3.16224	-6.7845	563	717
Agathis robusta	LC	21.635	0.699499	125	3.1195	-6.82918	574	718
Torreya grandis	LC	21.6257	3.57061e-14	127	3.11909	-6.8296	575	719
Tsuga heterophylla	LC	19.7569	4.99886e-14	145	3.03288	-6.91999	595	720
Tsuga mertensiana	LC	19.7569	4.99886e-14	146	3.03288	-6.91999	596	721
Taxus baccata	LC	19.2405	0.825767	149	3.00769	-6.94647	599	722
Taxus canadensis	LC	19.0841	0.684127	150	2.99993	-6.95463	602	723
Taxus cuspidata	LC	19.0841	1.06521	151	2.99993	-6.95463	603	724
Larix griffithii	LC	18.8032	1.08243	153	2.98584	-6.96946	605	725
Dioon mejiae	LC	18.5459	2.85649e-14	155	2.97276	-6.98324	609	726
Larix lyallii	LC	18.3412	0.778512	156	2.96224	-6.99434	612	727
Larix sibirica	LC	18.3412	0.602145	157	2.96224	-6.99434	613	728
Retrophyllum vitiense	LC	18.307	1.42824e-14	158	2.96047	-6.99621	614	729
Araucaria columnaris	LC	18.2949	1.42824e-14	160	2.95984	-6.99687	615	730
Larix potaninii	LC	18.0233	0.963623	162	2.94567	-7.01182	619	731
Dacrydium cupressinum	LC	17.8142	4.11638	164	2.93461	-7.02349	623	732
Larix gmelinii	LC	17.5446	1.0305	167	2.92018	-7.03874	625	733
Larix kaempferi	LC	16.996	0.577855	169	2.89015	-7.07051	633	734
Larix laricina	LC	16.996	0.78129	170	2.89015	-7.07051	634	735
Tsuga diversifolia	LC	16.6529	2.14237e-14	172	2.8709	-7.0909	638	736
Podocarpus smithii	LC	16.6142	2.96895	173	2.86871	-7.09323	640	737
Chamaecyparis pisifera	LC	16.5209	2.14237e-14	176	2.86339	-7.09886	642	738
Picea crassifolia	LC	16.4781	1.44285	178	2.86095	-7.10145	644	739
Diselma archeri	LC	16.2612	1.78531e-14	180	2.84846	-7.11471	648	740
Picea abies	LC	15.6332	0.817743	184	2.8114	-7.15409	661	741
Dacrycarpus compactus	LC	15.5981	0.492906	185	2.80929	-7.15634	662	742
Dacrycarpus expansus	LC	15.5981	0.757309	186	2.80929	-7.15634	663	743
Dacrycarpus imbricatus	LC	15.5613	0.602677	187	2.80707	-7.1587	667	744
Larix decidua	LC	15.3612	0.803976	189	2.79492	-7.17164	668	745
Larix occidentalis	LC	15.3612	0.652339	190	2.79492	-7.17164	669	746
Retrophyllum comptonii	LC	14.9982	2.14237e-14	195	2.77248	-7.19556	671	747
Pinus heldreichii	LC	14.4379	0.852663	196	2.73682	-7.23363	678	748
Cycas angulata	LC	13.9993	2.44686	197	2.708	-7.26448	682	749
Cycas canalis	LC	13.8054	2.45073	201	2.69499	-7.27843	684	750
Gnetum raya	LC	13.5799	2.03144	203	2.67964	-7.2949	690	751
Dacrycarpus cinctus	LC	13.5001	0.443324	205	2.67415	-7.30079	691	752
Dacrycarpus kinabaluensis	LC	13.5001	0.384654	206	2.67415	-7.30079	692	753
Gnetum venosum	LC	13.3476	4.81845	208	2.66358	-7.31215	694	754
Gnetum gnemonoides	LC	13.0931	1.9369	210	2.64569	-7.3314	697	755
Picea obovata	LC	12.8903	0.715467	212	2.63119	-7.34701	700	756
Callitris macleayana	LC	12.8547	0.99643	213	2.62862	-7.34978	702	757
Dacrydium gibbsiae	LC	12.6298	1.28589	217	2.61226	-7.36743	706	758
Podocarpus acutifolius	LC	12.5863	1.60664	219	2.60906	-7.37088	707	759
Calocedrus decurrens	LC	12.5672	1.96384e-14	220	2.60766	-7.37239	708	760
Gnetum pendulum	LC	12.4729	4.55755	222	2.60068	-7.37993	710	761
Thuja occidentalis	LC	12.3001	1.78531e-14	225	2.58777	-7.39388	713	762
Nageia wallichiana	LC	12.1397	1.1039	227	2.57563	-7.40701	716	763
Thuja plicata	LC	12.1297	1.60678e-14	228	2.57488	-7.40783	718	764
Podocarpus laetus	LC	11.8761	1.55879	235	2.55537	-7.42896	724	765
Podocarpus totara	LC	11.8761	1.41653	236	2.55537	-7.42896	725	766
Tsuga chinensis	LC	11.3953	1.96384e-14	244	2.51732	-7.47029	729	767
Gnetum formosum	LC	11.3317	4.05108	245	2.51217	-7.47588	730	768
Gnetum bosavicum	LC	11.0366	4.11202	254	2.48795	-7.50227	732	769
Dacrydium ericoides	LC	10.3527	4.17777	273	2.42946	-7.56624	740	770
Picea engelmannii	LC	10.3431	0.58841	274	2.42861	-7.56716	741	771
Picea laxa	LC	10.3431	0.563268	275	2.42861	-7.56716	742	772
Tsuga dumosa	LC	10.3158	2.85649e-14	278	2.4262	-7.56981	743	773
Dacrydium beccarii	LC	10.3125	1.0029	279	2.4259	-7.57014	744	774
Dacrydium elatum	LC	10.0075	0.862176	292	2.39858	-7.60015	749	775
Ephedra ochreata	LC	10.0045	2.56487	293	2.39831	-7.60045	750	776
Cycas orientis	LC	10.0029	1.3374	294	2.39816	-7.60061	751	777
Pinus hwangshanensis	LC	9.99662	0.526657	295	2.39759	-7.60124	753	778
Podocarpus nivalis	LC	9.98943	1.08801	296	2.39693	-7.60196	754	779
Podocarpus lawrencei	LC	9.98536	0.92896	297	2.39656	-7.60237	755	780
Ephedra frustillata	LC	9.96134	2.31537	298	2.39437	-7.60478	757	781
Podocarpus drouynianus	LC	9.95322	1.13287	299	2.39363	-7.60559	758	782
Pinus densiflora	LC	9.89559	0.510219	301	2.38836	-7.6114	760	783
Pinus aristata	LC	9.85234	0.384203	303	2.38438	-7.61578	764	784
Pinus sylvestris	LC	9.85067	0.155125	304	2.38423	-7.61595	765	785
Gnetum costatum	LC	9.76996	0.983262	306	2.37676	-7.62418	766	786
Gnetum gnemon	LC	9.76996	0.990862	307	2.37676	-7.62418	767	787
Pinus canariensis	LC	9.76298	0.382814	308	2.37611	-7.62489	768	788
Dacrydium araucarioides	LC	9.75241	0.674251	309	2.37513	-7.62597	770	789
Dacrydium nidulum	LC	9.69819	0.758121	311	2.37007	-7.63155	771	790
Cycas revoluta	LC	9.66919	1.26331	313	2.36736	-7.63454	772	791
Podocarpus dispermus	LC	9.63481	1.19561	315	2.36413	-7.63811	773	792
Pinus longaeva	LC	9.57909	0.459125	317	2.35888	-7.64391	774	793
Podocarpus elongatus	LC	9.53697	0.821462	318	2.35489	-7.64831	776	794
Dacrydium balansae	LC	9.52695	0.667765	320	2.35394	-7.64936	777	795
Dacrydium novoguineense	LC	9.50449	3.91897	321	2.3518	-7.65172	778	796
Afrocarpus gracilior	LC	9.49147	0	322	2.35056	-7.65309	779	797
Cupressus nootkatensis	LC	9.44924	1.07118e-14	323	2.34653	-7.65755	780	798
Pinus banksiana	LC	9.3058	0.171195	329	2.33271	-7.67285	782	799
Pinus pinea	LC	9.186	0.233636	332	2.32101	-7.68581	787	800
Pinus bungeana	LC	9.17141	0.195032	334	2.31958	-7.6874	788	801
Pinus strobus	LC	9.11892	0.0478725	337	2.31441	-7.69314	790	802
Picea pungens	LC	9.11066	0.402078	338	2.31359	-7.69404	791	803
Picea jezoensis	LC	9.0961	0.299631	339	2.31215	-7.69564	792	804
Picea koraiensis	LC	9.0961	0.293258	340	2.31215	-7.69564	793	805
Podocarpus latifolius	LC	9.05189	0.840922	342	2.30776	-7.70051	794	806
Podocarpus milanjianus	LC	9.05189	0.849325	343	2.30776	-7.70051	795	807
Podocarpus celatus	LC	9.02097	0.714885	346	2.30468	-7.70394	796	808
Podocarpus oleifolius	LC	9.02097	0.714885	347	2.30468	-7.70394	797	809
Dacrydium cornwallianum	LC	9.01301	3.80138	348	2.30389	-7.70482	798	810
Pinus pinaster	LC	8.92297	0.296722	351	2.29485	-7.71486	800	811
Podocarpus steyermarkii	LC	8.89876	5.25275	353	2.29241	-7.71758	801	812
Afrocarpus falcatus	LC	8.84557	7.14122e-15	354	2.28702	-7.72357	802	813
Widdringtonia nodiflora	LC	8.80843	1.78531e-14	357	2.28324	-7.72778	803	814
Callitris columellaris	LC	8.7125	0.251045	360	2.27341	-7.73873	804	815
Pinus massoniana	LC	8.6755	0.0552036	362	2.2696	-7.74298	805	816
Gnetum leyboldii	LC	8.63599	0.486307	363	2.26551	-7.74755	806	817
Pinus taiwanensis	LC	8.6168	0.36265	364	2.26351	-7.74977	807	818
Gnetum camporum	LC	8.58849	0.538782	367	2.26056	-7.75306	808	819
Podocarpus neriifolius	LC	8.53657	0.963789	372	2.25513	-7.75913	809	820
Picea schrenkiana	LC	8.53609	0.336198	373	2.25508	-7.75918	810	821
Dacrydium xanthandrum	LC	8.4541	0.555676	376	2.24645	-7.76884	811	822
Podocarpus brassii	LC	8.34079	0.777092	381	2.23439	-7.78233	812	823
Podocarpus grayae	LC	8.26869	0.697096	382	2.22664	-7.79101	813	824
Podocarpus levis	LC	8.15748	4.83055	393	2.21457	-7.80455	817	825
Pinus roxburghii	LC	8.08486	0.231652	396	2.20661	-7.81349	818	826
Podocarpus roraimae	LC	8.04053	4.71113	399	2.20172	-7.81899	819	827
Callitris canescens	LC	7.97805	0.274308	402	2.19478	-7.82679	821	828
Podocarpus spinulosus	LC	7.9129	0.576526	405	2.1875	-7.83499	822	829
Pinus nigra	LC	7.82353	0.226887	413	2.17742	-7.84635	823	830
Pinus resinosa	LC	7.82353	0.283017	414	2.17742	-7.84635	824	831
Podocarpus tepuiensis	LC	7.82007	5.23276	417	2.17703	-7.84679	825	832
Juniperus drupacea	LC	7.77928	1.31212	418	2.17239	-7.85202	826	833
Abies alba	LC	7.75165	0.447249	420	2.16924	-7.85558	829	834
Gnetum schwackeanum	LC	7.57385	0.341994	437	2.14872	-7.87879	832	835
Gnetum nodiflorum	LC	7.57335	0.376434	438	2.14866	-7.87885	833	836
Gnetum cuspidatum	LC	7.5505	0.364539	440	2.14599	-7.88187	834	837
Actinostrobus arenarius	LC	7.54664	0.289486	441	2.14554	-7.88239	835	838
Actinostrobus pyramidalis	LC	7.54664	0.299507	442	2.14554	-7.88239	836	839
Podocarpus elatus	LC	7.53603	0.538902	445	2.1443	-7.88379	837	840
Gnetum paniculatum	LC	7.53051	0.352675	447	2.14365	-7.88452	838	841
Gnetum urens	LC	7.52269	0.309366	448	2.14273	-7.88556	839	842
Callitris muelleri	LC	7.51574	0.202268	449	2.14192	-7.88649	840	843
Pinus contorta	LC	7.47721	0.231334	451	2.13738	-7.89163	841	844
Picea glehnii	LC	7.45077	0.319892	454	2.13426	-7.89517	843	845
Abies cephalonica	LC	7.36105	0.274226	463	2.12358	-7.90728	845	846
Podocarpus aracensis	LC	7.3087	5.15663	466	2.1173	-7.91442	846	847
Cycas clivicola	LC	7.2776	0.622216	472	2.11355	-7.91869	847	848
Juniperus oxycedrus	LC	7.23799	0.878941	478	2.10876	-7.92414	848	849
Gnetum macrostachyum	LC	7.22804	0.301417	479	2.10755	-7.92552	849	850
Pinus cembroides	LC	7.19979	0.258486	480	2.10411	-7.92944	850	851
Pinus edulis	LC	7.19979	0.237107	481	2.10411	-7.92944	851	852
Gnetum latifolium	LC	7.15944	0.282527	483	2.09918	-7.93506	852	853
Podocarpus borneensis	LC	7.15537	4.20253	484	2.09868	-7.93562	853	854
Juniperus recurva	LC	7.14896	1.05895	486	2.09789	-7.93652	854	855
Gnetum tenuifolium	LC	7.12317	0.226276	488	2.09472	-7.94013	855	856
Gnetum edule	LC	7.11898	0.257006	489	2.0942	-7.94072	856	857
Gnetum klossii	LC	7.11007	0.326286	490	2.09311	-7.94198	857	858
Gnetum microcarpum	LC	7.11007	0.316289	491	2.09311	-7.94198	858	859
Pinus brutia	LC	7.05379	0.190136	492	2.08614	-7.94992	859	860
Pinus halepensis	LC	7.05379	0.161363	493	2.08614	-7.94992	860	861
Abies mariesii	LC	7.02127	0.309164	495	2.0821	-7.95454	862	862
Cycas thouarsii	LC	6.98949	0.692599	498	2.07813	-7.95908	863	863
Pinus mugo	LC	6.95953	0.214637	501	2.07437	-7.96338	864	864
Pinus uncinata	LC	6.95953	0.246434	502	2.07437	-7.96338	865	865
Cycas lane-poolei	LC	6.88432	2.25694	508	2.06488	-7.97424	866	866
Cycas arnhemica	LC	6.86814	2.34837	511	2.06282	-7.97659	867	867
Juniperus virginiana	LC	6.79946	0.801125	524	2.05405	-7.98664	868	868
Callitris endlicheri	LC	6.79098	0.164632	525	2.05297	-7.98789	869	869
Callitris rhomboidea	LC	6.79098	0.257768	526	2.05297	-7.98789	870	870
Pinus maximinoi	LC	6.7719	0.339354	529	2.05051	-7.99071	871	871
Abies procera	LC	6.76313	0.250154	533	2.04939	-7.992	872	872
Gnetum parvifolium	LC	6.73932	0.167816	536	2.04631	-7.99553	873	873
Cycas pruinosa	LC	6.72949	2.23861	540	2.04504	-7.99699	874	874
Podocarpus sylvestris	LC	6.69836	0.597823	544	2.04101	-8.00163	875	875
Gnetum hainanense	LC	6.61372	0.152104	551	2.02995	-8.01434	876	876
Cycas calcicola	LC	6.59136	0.6417	553	2.02701	-8.01773	877	877
Pinus pinceana	LC	6.57046	0.150419	555	2.02425	-8.0209	878	878
Pinus clausa	LC	6.56174	0.242384	557	2.0231	-8.02223	879	879
Pinus virginiana	LC	6.56174	0.23478	558	2.0231	-8.02223	880	880
Macrozamia mountperriensis	LC	6.5471	0.176428	562	2.02116	-8.02446	881	881
Gnetum montanum	LC	6.54263	0.150041	563	2.02057	-8.02515	882	882
Gnetum leptostachyum	LC	6.53984	0.198059	564	2.0202	-8.02558	883	883
Pinus ayacahuite	LC	6.4473	0.154766	570	2.00785	-8.03983	884	884
Podocarpus lucienii	LC	6.34521	0.291234	581	1.99405	-8.05579	885	885
Callitris preissii	LC	6.33185	0.160361	585	1.99223	-8.0579	886	886
Callitris verrucosa	LC	6.33185	0.105787	586	1.99223	-8.0579	887	887
Pinus flexilis	LC	6.32909	0.0680535	587	1.99185	-8.05833	888	888
Pinus strobiformis	LC	6.32909	0.0680535	588	1.99185	-8.05833	889	889
Pinus echinata	LC	6.32473	0.162461	589	1.99126	-8.05902	890	890
Pinus kesiya	LC	6.32291	0.0513159	590	1.99101	-8.05931	891	891
Picea spinulosa	LC	6.31173	0.154849	592	1.98948	-8.06108	892	892
Juniperus communis	LC	6.29576	0.65857	593	1.98729	-8.06361	893	893
Podocarpus bracteatus	LC	6.25496	0.498796	599	1.98168	-8.07011	894	894
Podocarpus pseudobracteatus	LC	6.25496	0.594901	600	1.98168	-8.07011	895	895
Pinus luchuensis	LC	6.2531	0.159065	601	1.98143	-8.07041	896	896
Pinus tabuliformis	LC	6.2531	0.323671	602	1.98143	-8.07041	897	897
Pinus remota	LC	6.22687	0.0798929	604	1.97781	-8.07461	898	898
Abies densa	LC	6.22232	0.310891	605	1.97718	-8.07534	899	899
Cupressus sempervirens	LC	6.18126	8.03388e-15	610	1.97148	-8.08197	900	900
Picea mariana	LC	6.17518	0.102915	611	1.97063	-8.08295	901	901
Picea rubens	LC	6.17518	0.105821	612	1.97063	-8.08295	902	902
Pinus rigida	LC	6.12019	0.107762	619	1.96293	-8.0919	903	903
Macrozamia johnsonii	LC	6.06709	0.241212	622	1.95545	-8.10061	904	904
Pinus parviflora	LC	6.06633	0.155663	623	1.95534	-8.10073	905	905
Juniperus phoenicea	LC	6.02844	0.563205	627	1.94996	-8.107	906	906
Macrozamia miquelii	LC	5.98873	0.0313699	632	1.9443	-8.11361	907	907
Macrozamia riedlei	LC	5.98873	0.287635	633	1.9443	-8.11361	908	908
Cycas media	LC	5.9797	0.452296	634	1.94301	-8.11512	909	909
Macrozamia douglasii	LC	5.97039	0.00215339	635	1.94167	-8.11668	910	910
Macrozamia heteromera	LC	5.87543	0.245355	651	1.92795	-8.13271	911	911
Podocarpus rubens	LC	5.8606	0.312751	653	1.92579	-8.13524	912	912
Abies amabilis	LC	5.85152	0.189245	656	1.92447	-8.13679	913	913
Abies magnifica	LC	5.85152	0.217554	657	1.92447	-8.13679	914	914
Juniperus procera	LC	5.82198	0.5426	660	1.92015	-8.14185	915	915
Cycas maconochiei	LC	5.82164	0.34932	661	1.9201	-8.14191	916	916
Cycas xipholepis	LC	5.82164	0.371218	662	1.9201	-8.14191	917	917
Podocarpus novae-caledoniae	LC	5.80256	0.481315	665	1.9173	-8.14519	918	918
Macrozamia concinna	LC	5.7321	0.133972	670	1.90689	-8.15741	919	919
Pinus herrerae	LC	5.72538	0.176721	671	1.90589	-8.15858	920	920
Podocarpus macrophyllus	LC	5.6546	0.408227	677	1.89531	-8.17102	921	921
Pinus densata	LC	5.63157	0.161232	682	1.89184	-8.1751	922	922
Pinus yunnanensis	LC	5.63157	0.163944	683	1.89184	-8.1751	923	923
Picea smithiana	LC	5.61454	0.119534	688	1.88927	-8.17813	924	924
Podocarpus glaucus	LC	5.59927	0.415393	693	1.88696	-8.18085	925	925
Pinus lambertiana	LC	5.57906	0.104719	694	1.88389	-8.18447	926	926
Abies concolor	LC	5.57797	0.0366112	695	1.88373	-8.18466	927	927
Pinus elliottii	LC	5.5575	0.0913278	701	1.88061	-8.18834	928	928
Abies pindrow	LC	5.55469	1.96854	703	1.88018	-8.18885	929	929
Podocarpus pilgeri	LC	5.53975	0.410587	706	1.8779	-8.19154	930	930
Encephalartos turneri	LC	5.53962	0.0699369	707	1.87788	-8.19156	931	931
Macrozamia montana	LC	5.53315	0.00842693	708	1.87689	-8.19273	932	932
Macrozamia reducta	LC	5.53315	0.132091	709	1.87689	-8.19273	933	933
Pinus ponderosa	LC	5.52718	0.0615573	711	1.87598	-8.19381	934	934
Ephedra boelckei	LC	5.48127	0.361948	718	1.86892	-8.20215	935	935
Podocarpus magnifolius	LC	5.47906	0.238295	720	1.86858	-8.20255	936	936
Podocarpus coriaceus	LC	5.46743	0.211801	724	1.86678	-8.20468	937	937
Ephedra chilensis	LC	5.45993	0.345339	726	1.86562	-8.20605	938	938
Pinus monophylla	LC	5.45186	0.0912892	729	1.86437	-8.20753	939	939
Pinus quadrifolia	LC	5.45186	0.0912892	730	1.86437	-8.20753	940	940
Macrozamia dyeri	LC	5.44816	0.263821	732	1.86379	-8.20821	941	941
Cupressus torulosa	LC	5.43369	0	735	1.86155	-8.21087	942	942
Juniperus excelsa	LC	5.42727	0.492543	738	1.86055	-8.21205	943	943
Pinus taeda	LC	5.4253	0.0534199	739	1.86024	-8.21241	944	944
Ephedra breana	LC	5.42104	0.306974	740	1.85958	-8.2132	945	945
Ephedra multiflora	LC	5.42104	0.355013	741	1.85958	-8.2132	946	946
Podocarpus ledermannii	LC	5.33558	0.233014	748	1.84618	-8.22909	947	947
Ephedra milleri	LC	5.24419	0.281461	757	1.83165	-8.24637	948	948
Encephalartos transvenosus	LC	5.20974	0.141044	761	1.82612	-8.25296	949	949
Juniperus formosana	LC	5.08152	0.376858	772	1.80526	-8.27788	950	950
Juniperus rigida	LC	5.08152	0.283086	773	1.80526	-8.27788	951	951
Abies grandis	LC	5.06232	0.0709437	778	1.80209	-8.28166	952	952
Podocarpus brasiliensis	LC	5.04214	0.268438	780	1.79876	-8.28566	953	953
Podocarpus guatemalensis	LC	5.04214	0.165285	781	1.79876	-8.28566	954	954
Macrozamia macdonnellii	LC	5.0304	0.0464981	783	1.79681	-8.28799	955	955
Juniperus foetidissima	LC	5.00585	1.62495	786	1.79273	-8.29288	956	956
Podocarpus ekmanii	LC	4.99633	0.234074	788	1.79115	-8.29478	957	957
Macrozamia fraseri	LC	4.99044	0.147891	790	1.79016	-8.29596	958	958
Encephalartos tegulaneus	LC	4.93998	0.170037	798	1.78171	-8.30613	959	959
Pinus oocarpa	LC	4.93983	0.135606	800	1.78168	-8.30616	960	960
Pinus glabra	LC	4.91766	0.1224	802	1.77794	-8.31065	961	961
Abies nordmanniana	LC	4.86039	0.104678	811	1.76822	-8.32237	962	962
Ephedra strobilacea	LC	4.85954	0.211901	812	1.76807	-8.32254	963	963
Ephedra kardangensis	LC	4.85202	2.47767	814	1.76679	-8.32409	964	964
Ephedra rupestris	LC	4.84486	0.210167	815	1.76556	-8.32557	965	965
Abies durangensis	LC	4.83046	0.0846832	816	1.7631	-8.32855	966	966
Picea orientalis	LC	4.8119	0.0485893	821	1.75991	-8.3324	967	967
Ephedra triandra	LC	4.79988	0.174479	824	1.75784	-8.3349	968	968
Pinus caribaea	LC	4.79552	0.0433409	825	1.75708	-8.33581	969	969
Ephedra viridis	LC	4.78794	0.193251	826	1.75578	-8.33739	970	970
Juniperus pseudosabina	LC	4.75927	0.365628	831	1.75081	-8.34339	971	971
Ephedra minuta	LC	4.74703	0.176774	833	1.74868	-8.34597	972	972
Ephedra dawuensis	LC	4.73465	2.73004	836	1.74653	-8.34858	973	973
Encephalartos poggei	LC	4.71952	0.143636	840	1.74388	-8.35178	974	974
Pinus cembra	LC	4.69506	0.0260377	845	1.7396	-8.35698	975	975
Cupressus macnabiana	LC	4.69239	8.92653e-16	847	1.73913	-8.35754	976	976
Cupressus arizonica	LC	4.66693	8.92653e-16	851	1.73465	-8.36299	977	977
Pinus leiophylla	LC	4.64225	0.0359484	856	1.73028	-8.36829	978	978
Pinus patula	LC	4.64225	0.0984678	857	1.73028	-8.36829	979	979
Ephedra fedtschenkoae	LC	4.61137	0.120237	861	1.72479	-8.37496	980	980
Cupressus lusitanica	LC	4.58007	0	864	1.7192	-8.38177	981	981
Juniperus arizonica	LC	4.5727	1.5551	865	1.71788	-8.38338	982	982
Abies veitchii	LC	4.56006	0.0946717	871	1.71561	-8.38615	983	983
Juniperus occidentalis	LC	4.55464	0.292015	873	1.71463	-8.38734	984	984
Pinus thunbergii	LC	4.54874	0.0609516	875	1.71357	-8.38864	985	985
Pinus armandii	LC	4.53878	0.0496192	876	1.71177	-8.39083	986	986
Pinus pumila	LC	4.53878	0.0321916	877	1.71177	-8.39083	987	987
Abies religiosa	LC	4.51923	0.101853	878	1.70824	-8.39515	988	988
Ephedra dahurica	LC	4.50397	2.48672	879	1.70547	-8.39853	989	989
Ephedra alata	LC	4.48053	0.131412	886	1.7012	-8.40375	990	990
Juniperus chinensis	LC	4.455	0.222889	893	1.69653	-8.40946	991	991
Pinus pungens	LC	4.44146	0.0844917	895	1.69405	-8.41251	992	992
Pinus serotina	LC	4.44146	0.0844917	896	1.69405	-8.41251	993	993
Ephedra likiangensis	LC	4.38277	0.0962702	903	1.6832	-8.42581	994	994
Ephedra americana	LC	4.36689	0.0969501	905	1.68025	-8.42944	995	995
Ephedra rhytidosperma	LC	4.36689	0.11887	906	1.68025	-8.42944	996	996
Macrozamia glaucophylla	LC	4.36468	0.151535	907	1.67984	-8.42994	997	997
Ephedra altissima	LC	4.3586	0.0873507	908	1.6787	-8.43134	998	998
Macrozamia macleayi	LC	4.34678	0.153933	910	1.6765	-8.43405	999	999
Abies fargesii	LC	4.34672	0.0482594	911	1.67648	-8.43407	1000	1000
Cycas basaltica	LC	4.34061	0.175028	912	1.67534	-8.43547	1001	1001
Cycas furfuracea	LC	4.34061	0.165986	913	1.67534	-8.43547	1002	1002
Juniperus procumbens	LC	4.30438	0.243061	916	1.66853	-8.44385	1003	1003
Juniperus thurifera	LC	4.30438	0.202176	917	1.66853	-8.44385	1004	1004
Abies nephrolepis	LC	4.30238	0.0264453	918	1.66816	-8.44432	1005	1005
Ephedra californica	LC	4.29832	0.111314	919	1.66739	-8.44526	1006	1006
Pinus sibirica	LC	4.28234	0.031148	923	1.66437	-8.44899	1007	1007
Ephedra aphylla	LC	4.26596	0.0911821	924	1.66126	-8.45282	1008	1008
Pinus koraiensis	LC	4.26457	0.0738942	925	1.661	-8.45315	1009	1009
Pinus wallichiana	LC	4.26457	0.0439464	926	1.661	-8.45315	1010	1010
Ephedra laristanica	LC	4.2488	0.0939932	928	1.658	-8.45685	1011	1011
Encephalartos villosus	LC	4.22187	0.115085	931	1.65286	-8.46321	1012	1012
Ephedra sinica	LC	4.22109	0.115541	932	1.65271	-8.46339	1013	1013
Ephedra pedunculata	LC	4.21837	0.0960727	933	1.65219	-8.46404	1014	1014
Pinus montezumae	LC	4.21542	0.0816164	934	1.65162	-8.46474	1015	1015
Abies forrestii	LC	4.18277	0.0594531	935	1.64534	-8.47252	1016	1016
Ephedra nevadensis	LC	4.17251	0.0597736	936	1.64336	-8.47497	1017	1017
Pinus bhutanica	LC	4.13996	0.0280999	939	1.63705	-8.4828	1018	1018
Ephedra fasciculata	LC	4.03197	0.0275265	952	1.61581	-8.50923	1019	1019
Pinus arizonica	LC	4.0306	0.126807	953	1.61554	-8.50957	1020	1020
Abies chensiensis	LC	4.02662	0.0461031	954	1.61475	-8.51056	1021	1021
Ephedra foeminea	LC	4.02058	0.0521915	955	1.61355	-8.51206	1022	1022
Ephedra fragilis	LC	4.02058	0.0500105	956	1.61355	-8.51206	1023	1023
Ephedra intermedia	LC	4.01314	0.0598299	957	1.61206	-8.51391	1024	1024
Ephedra foliata	LC	4.0002	0.0369511	959	1.60948	-8.51714	1025	1025
Ephedra regeliana	LC	3.99535	0.0428122	960	1.60851	-8.51836	1026	1026
Pinus attenuata	LC	3.97605	0.0218418	963	1.60464	-8.5232	1027	1027
Ephedra cutleri	LC	3.96642	0.0377187	964	1.6027	-8.52562	1028	1028
Ephedra pachyclada	LC	3.95738	0.0450332	965	1.60088	-8.5279	1029	1029
Ephedra somalensis	LC	3.95738	0.0484879	966	1.60088	-8.5279	1030	1030
Ephedra major	LC	3.95074	0.0368493	968	1.59954	-8.52958	1031	1031
Ephedra transitoria	LC	3.95074	0.0420718	969	1.59954	-8.52958	1032	1032
Ephedra przewalskii	LC	3.93847	0.0397976	972	1.59706	-8.53269	1033	1033
Pinus douglasiana	LC	3.92934	0.016138	973	1.5952	-8.53502	1034	1034
Ephedra coryi	LC	3.92715	0.0354957	974	1.59476	-8.53557	1035	1035
Encephalartos cycadifolius	LC	3.9247	0.110501	975	1.59426	-8.5362	1036	1036
Abies sibirica	LC	3.92333	0.0506281	976	1.59399	-8.53655	1037	1037
Ephedra sarcocarpa	LC	3.90166	0.032219	977	1.58957	-8.54209	1038	1038
Ephedra compacta	LC	3.89907	0.0271139	979	1.58904	-8.54275	1039	1039
Ephedra distachya	LC	3.88853	0.039316	981	1.58689	-8.54546	1040	1040
Juniperus indica	LC	3.87957	0.179645	984	1.58506	-8.54776	1041	1041
Juniperus squamata	LC	3.87957	0.148014	985	1.58506	-8.54776	1042	1042
Ephedra rituensis	LC	3.87777	0.0364401	986	1.58469	-8.54823	1043	1043
Juniperus horizontalis	LC	3.86521	0.176639	987	1.58211	-8.55147	1044	1044
Ephedra lomatolepis	LC	3.86463	0.0223208	988	1.58199	-8.55162	1045	1045
Ephedra monosperma	LC	3.86463	0.0365612	989	1.58199	-8.55162	1046	1046
Pinus engelmannii	LC	3.79321	0.0166944	997	1.5672	-8.57028	1047	1047
Macrozamia lucida	LC	3.72723	0.0329897	1000	1.55334	-8.58782	1048	1048
Ephedra aspera	LC	3.7272	0.016375	1001	1.55333	-8.58783	1049	1049
Ephedra trifurca	LC	3.7272	0.0234034	1002	1.55333	-8.58783	1050	1050
Abies sachalinensis	LC	3.70498	0.0335293	1005	1.54862	-8.59381	1051	1051
Pinus sabiniana	LC	3.69405	0.0376791	1007	1.5463	-8.59676	1052	1052
Ephedra antisyphilitica	LC	3.68841	0.0196552	1008	1.54509	-8.59829	1053	1053
Ephedra torreyana	LC	3.68841	0.0192991	1009	1.54509	-8.59829	1054	1054
Pinus devoniana	LC	3.66778	0.0241045	1010	1.54068	-8.6039	1055	1055
Juniperus scopulorum	LC	3.66425	0.124279	1011	1.53993	-8.60486	1056	1056
Podocarpus salicifolius	LC	3.65748	0.126469	1013	1.53847	-8.60671	1057	1057
Abies delavayi	LC	3.62661	0.0175708	1015	1.53182	-8.61519	1058	1058
Abies firma	LC	3.58417	0.0180527	1020	1.52261	-8.62696	1059	1059
Abies balsamea	LC	3.57022	0.018904	1024	1.51956	-8.63086	1060	1060
Abies lasiocarpa	LC	3.57022	0.018904	1025	1.51956	-8.63086	1061	1061
Juniperus sabina	LC	3.55056	0.1243	1026	1.51525	-8.63638	1062	1062
Juniperus semiglobosa	LC	3.55056	0.135319	1027	1.51525	-8.63638	1063	1063
Juniperus convallium	LC	3.52299	0.140672	1028	1.50917	-8.64418	1064	1064
Juniperus komarovii	LC	3.52299	0.125785	1029	1.50917	-8.64418	1065	1065
Juniperus ashei	LC	3.48882	0.104956	1036	1.50159	-8.65392	1066	1066
Podocarpus insularis	LC	3.40467	0.0815481	1038	1.48266	-8.67834	1067	1067
Juniperus monosperma	LC	3.40323	0.097653	1039	1.48234	-8.67876	1068	1068
Juniperus deppeana	LC	3.27301	0.115638	1052	1.45232	-8.71778	1069	1069
Macrozamia communis	LC	3.25664	0.0169586	1053	1.44848	-8.72279	1070	1070
Macrozamia polymorpha	LC	3.25664	0.0304391	1054	1.44848	-8.72279	1071	1071
Pinus lawsonii	LC	3.24575	0.0121102	1055	1.44592	-8.72614	1072	1072
Pinus teocote	LC	3.24575	0.0121102	1056	1.44592	-8.72614	1073	1073
Juniperus flaccida	LC	3.24511	0.108749	1057	1.44577	-8.72634	1074	1074
Juniperus monticola	LC	3.24511	0.104042	1058	1.44577	-8.72634	1075	1075
Pinus jeffreyi	LC	3.22572	0.031389	1060	1.44119	-8.73233	1076	1076
Macrozamia diplomera	LC	3.21536	0.0306924	1061	1.43874	-8.73555	1077	1077
Macrozamia fearnsidei	LC	3.21536	0.017024	1062	1.43874	-8.73555	1078	1078
Pinus hartwegii	LC	3.20639	0.0170128	1063	1.43661	-8.73834	1079	1079
Pinus pseudostrobus	LC	3.20639	0.0170128	1064	1.43661	-8.73834	1080	1080
Pinus luzmariae	LC	3.18628	0.0405774	1069	1.43181	-8.74463	1081	1081
Juniperus przewalskii	LC	3.12191	0.0919852	1074	1.41632	-8.76504	1082	1082
Juniperus saltuaria	LC	3.12191	0.0905412	1075	1.41632	-8.76504	1083	1083
Juniperus coahuilensis	LC	3.09619	0.0769288	1076	1.41006	-8.77331	1084	1084
Pinus cubensis	LC	3.09505	0.0284124	1078	1.40978	-8.77368	1085	1085
Pinus pringlei	LC	3.09088	0.0128051	1079	1.40876	-8.77503	1086	1086
Juniperus californica	LC	3.02296	0.081894	1080	1.39202	-8.79725	1087	1087
Juniperus osteosperma	LC	3.02296	0.069174	1081	1.39202	-8.79725	1088	1088
Juniperus durangensis	LC	2.92213	0.0695341	1087	1.36664	-8.83117	1089	1089
Juniperus pinchotii	LC	2.68398	0.0446538	1090	1.30399	-8.91619	1090	1090

## Sheet: Table_S4_16spp in ISAAC
Table S4. List of the 16 species assigned to the top 100 EDGE species by the ISAAC probability of extinction transformation, which are not found in the top 100 EDGE species as calculated using the IUCN50 transformation.
Taxon	Family	Distribution	IUCN categories	Median ED scores	Rank ED	EDGE ISAAC scores	EDGE IUCN50 scores	Rank EDGE ISAAC	Rank EDGE IUCN50
Sciadopitys verticillata	Sciadopityaceae	Japan	NT	223.584	2	6.1074	-0.111674	10	385
Parasitaxus ustus	Podocarpaceae	New Caledonia	VU	109.335	6	6.08982	1.69869	12	139
Taiwania cryptomerioides	Cupressaceae	Tibet, China, Myanmar, Vietnam, Taiwan	VU	87.2046	9	5.86595	1.47253	20	212
Cathaya argyrophylla	Pinaceae	China	VU	72.4297	12	5.68262	1.28688	25	239
Pseudolarix amabilis	Pinaceae	China	VU	68.6516	13	5.6298	1.23331	26	249
Pseudotaxus chienii	Taxaceae	China	VU	68.2253	15	5.62366	1.22708	27	250
Prumnopitys ladei	Podocarpaceae	Queensland, Australia	VU	58.7212	23	5.47598	1.07707	31	273
Saxegothaea conspicua	Podocarpaceae	Chile to Argentina	NT	115.47	5	5.45078	-0.772451	33	412
Stangeria eriopus	Zamiaceae	South Africa	VU	52.0584	34	5.35769	0.956634	38	292
Araucaria heterophylla	Araucariaceae	Norfolk Island	VU	49.5016	40	5.3083	0.906272	42	298
Prumnopitys andina	Podocarpaceae	Chile to Argentina	VU	49.0166	41	5.29865	0.896426	43	301
Austrotaxus spicata	Taxaceae	New Caledonia	NT	93.5801	8	5.24259	-0.982643	49	429
Athrotaxis cupressoides	Cupressaceae	Tasmania	VU	41.5697	47	5.13744	0.73164	67	319
Athrotaxis selaginoides	Cupressaceae	Tasmania	VU	41.5697	48	5.13744	0.73164	68	320
Prumnopitys montana	Podocarpaceae	Venezuela to Peru	VU	33.2204	58	4.91912	0.507433	94	347
Cedrus libani	Pinaceae	Turkey to Lebanon, Cyprus	VU	32.4619	64	4.8967	0.484334	99	350

## Sheet: Table_S5_ED_threatened species
Table S5. List of ED threatened species of Gymnosperms, with IUCN Red List assessments, evolutionary distinctiveness (Median ED) values and associated threatened and overall rank, and evolutionary distinctive and global endangered (EDGE) scores (using IUCN50 transformation) and associated rank.
Taxon	IUCN categories	Rank ED - Imperilled	Median ED scores	Rank ED - Overall	EDGE IUCN50 scores	Rank EDGE IUCN50
Ginkgo biloba	EN	1	315	1	4.88507	2
Wollemia nobilis	CR	2	139.586	3	4.90822	1
Parasitaxus ustus	VU	3	109.335	6	1.69869	139
Taiwania cryptomerioides	VU	4	87.2046	9	1.47253	212
Cathaya argyrophylla	VU	5	72.4297	12	1.28688	239
Pseudolarix amabilis	VU	6	68.6516	13	1.23331	249
Pseudotaxus chienii	VU	7	68.2253	15	1.22708	250
Araucaria angustifolia	CR	8	67.7077	16	4.18474	3
Araucaria araucana	EN	9	67.7077	17	3.3477	9
Agathis australis	NE	10	64.764	18	4.14029	4
Prumnopitys ladei	VU	11	58.7212	23	1.07707	273
Acmopyle sahniana	CR	12	57.555	26	4.02228	5
Cunninghamia konishii	EN	13	52.1249	32	3.08614	11
Stangeria eriopus	VU	14	52.0584	34	0.956634	292
Pherosphaera fitzgeraldii	CR	15	51.439	35	3.90994	6
Metasequoia glyptostroboides	EN	16	51.2639	37	3.06949	12
Araucaria heterophylla	VU	17	49.5016	40	0.906272	298
Prumnopitys andina	VU	18	49.0166	41	0.896426	301
Sequoia sempervirens	EN	19	47.8052	42	2.99963	15
Sequoiadendron giganteum	EN	20	47.8052	43	2.99963	16
Prumnopitys standleyi	EN	21	46.2342	45	2.96622	18
Athrotaxis cupressoides	VU	22	41.5697	47	0.73164	319
Athrotaxis selaginoides	VU	23	41.5697	48	0.73164	320
Glyptostrobus pensilis	CR	24	35.1656	53	3.52961	7
Prumnopitys montana	VU	25	33.2204	58	0.507433	347
Cedrus atlantica	EN	26	32.4619	63	2.61257	23
Cedrus libani	VU	27	32.4619	64	0.484334	350
Microcycas calocoma	CR	28	30.8192	66	3.39768	8
Cephalotaxus oliveri	VU	29	30.416	68	0.419238	355
Cephalotaxus hainanensis	EN	30	29.7182	70	2.52426	26
Pseudotsuga sinensis	VU	31	28.5542	71	0.356072	359
Cephalotaxus griffithii	VU	32	28.32	74	0.347836	360
Pseudotsuga japonica	EN	33	26.9786	78	2.42754	30
Cephalotaxus alpina	NE	34	26.9516	80	3.26358	10
Keteleeria evelyniana	VU	35	26.0738	83	0.265198	364
Amentotaxus formosana	VU	36	25.7508	88	0.252735	366
Torreya jackii	EN	37	25.1901	90	2.35895	34
Araucaria muelleri	EN	38	24.6667	92	2.33795	36
Araucaria biramulata	VU	39	24.6667	93	0.209722	368
Amentotaxus poilanei	VU	40	24.1494	95	0.188527	370
Agathis lenticula	VU	41	23.7064	96	0.170011	371
Fokienia hodginsii	VU	42	23.6986	97	0.169686	372
Torreya fargesii	VU	43	23.3128	98	0.153269	373
Agathis flavescens	VU	44	23.2623	99	0.151102	374
Agathis kinabaluensis	EN	45	22.9565	103	2.2661	42
Amentotaxus yunnanensis	VU	46	22.747	104	0.128702	375
Araucaria bernieri	VU	47	22.6954	108	0.126432	376
Araucaria schmidii	VU	48	22.6816	109	0.125822	377
Torreya californica	VU	49	22.4661	112	0.116277	379
Falcatifolium angustum	EN	50	22.3283	113	2.23835	43
Agathis orbicula	EN	51	22.1401	115	2.22989	44
Agathis borneensis	EN	52	22.0209	116	2.22449	45
Amentotaxus assamica	EN	53	21.7178	120	2.21063	47
Amentotaxus hatuyenensis	EN	54	21.6885	121	2.20928	48
Agathis lanceolata	VU	55	21.6833	122	0.0808113	380
Araucaria humboldtensis	EN	56	21.6796	123	2.20887	49
Agathis dammara	VU	57	21.635	124	0.0785796	381
Torreya taxifolia	CR	58	21.6257	126	3.04342	13
Agathis moorei	VU	59	21.2786	128	0.0619677	382
Araucaria montana	VU	60	21.2753	129	0.0618122	383
Agathis montana	CR	61	21.0925	131	3.01846	14
Agathis ovata	EN	62	21.0925	132	2.18142	51
Araucaria scopulorum	EN	63	20.9946	134	2.17677	52
Agathis macrophylla	EN	64	20.9547	135	2.17486	53
Dioon spinulosum	EN	65	20.9441	137	2.17436	54
Taxus wallichiana	EN	66	20.5776	138	2.1567	55
Taxus mairei	VU	67	20.5776	139	0.0284715	384
Araucaria rulei	EN	68	20.4163	140	2.14883	56
Taxus chinensis	EN	69	20.2605	142	2.14117	57
Taxus floridana	CR	70	20.195	143	2.97498	17
Taxus globosa	EN	71	20.195	144	2.13794	58
Taxus contorta	EN	72	19.2405	148	2.08952	64
Araucaria luxurians	EN	73	18.9258	152	2.07302	67
Dioon rzedowskii	EN	74	18.5459	154	2.05275	72
Araucaria nemorosa	CR	75	18.2949	159	2.87616	19
Taxus florinii	NE	76	18.1539	161	2.86843	20
Taxus calcicola	NE	77	17.7186	165	2.84416	21
Podocarpus salignus	VU	78	16.5532	174	-0.189153	386
Chamaecyparis formosensis	EN	79	16.5209	175	1.93713	82
Podocarpus henkelii	EN	80	16.487	177	1.93507	83
Fitzroya cupressoides	EN	81	16.2612	179	1.92128	84
Picea asperata	VU	82	15.6332	183	-0.246333	387
Larix mastersiana	EN	83	15.4934	188	1.87291	99
Retrophyllum piresii	DD	84	15.3242	191	2.69897	22
Retrophyllum rospigliosii	VU	85	15.3242	192	-0.2663	388
Picea breweriana	VU	86	15.227	193	-0.272663	389
Retrophyllum minus	EN	87	14.9982	194	1.84043	106
Cycas hoabinhensis	EN	88	13.9205	199	1.76586	119
Pinus nelsonii	EN	89	13.8941	200	1.76397	120
Picea austropanlanica	NE	90	13.661	202	2.58408	24
Cycas pectinata	VU	91	13.4426	207	-0.3973	390
Picea koyamae	CR	92	12.8903	211	2.52602	25
Gnetum ridleyi	DD	93	12.7994	215	2.51894	27
Gnetum oxycarpum	EN	94	12.6377	216	1.66918	154
Dioon argenteum	VU	95	12.4951	221	-0.470394	391
Cycas hongheensis	CR	96	12.3015	223	2.47927	28
Thuja koraiensis	VU	97	12.3001	224	-0.486124	392
Dioon caputoi	EN	98	12.1428	226	1.62924	163
Thuja sutchuenensis	EN	99	12.0313	229	1.62001	167
Gnetum latispicum	NE	100	11.9742	231	2.4523	29
Ceratozamia robusta	EN	101	11.9418	232	1.61254	170
Podocarpus matudae	VU	102	11.8978	233	-0.519377	393
Picea aurantiaca	EN	103	11.8955	234	1.60866	173
Dioon califanoi	EN	104	11.705	237	1.59251	180
Podocarpus capuronii	EN	105	11.6216	239	1.58536	183
Dioon angustifolium	VU	106	11.415	243	-0.560808	394
Cycas panzhihuaensis	VU	107	11.2816	246	-0.572561	395
Podocarpus hispaniolensis	EN	108	11.2241	248	1.55056	191
Dioon holmgrenii	EN	109	11.2213	249	1.55031	192
Gnetum giganteum	DD	110	11.2199	250	2.38723	31
Gnetum arboreum	DD	111	11.1371	252	2.37982	32
Picea retroflexa	EN	112	11.1241	253	1.54161	193
Gnetum interruptum	NE	113	11.015	255	2.3688	33
Gnetum globosum	VU	114	10.9836	256	-0.599334	396
Pinus krempfii	VU	115	10.9341	257	-0.603849	397
Gnetum acutum	VU	116	10.8369	259	-0.612777	398
Gnetum loerzingii	DD	117	10.8295	260	2.35181	35
Cycas multipinnata	EN	118	10.7252	261	1.50509	203
Gnetum contractum	VU	119	10.71	262	-0.624553	399
Dioon sonorense	EN	120	10.6637	263	1.49934	206
Podocarpus decumbens	CR	121	10.5973	264	2.33014	37
Dioon stevensonii	NE	122	10.5454	265	2.32523	38
Dioon tomasellii	VU	123	10.5454	266	-0.640042	400
Gnetum gracilipes	DD	124	10.5425	267	2.32496	39
Cycas segmentifida	VU	125	10.5099	268	-0.643415	401
Dioon merolae	VU	126	10.398	269	-0.654119	402
Dioon purpusii	VU	127	10.398	270	-0.654119	403
Encephalartos altensteinii	VU	128	10.3759	271	-0.656246	404
Cycas changjiangensis	EN	129	10.3366	276	1.4682	214
Tsuga forrestii	VU	130	10.3158	277	-0.662056	405
Cupressus vietnamensis	EN	131	10.2105	281	1.45591	217
Dacrydium comosum	EN	132	10.1861	282	1.45352	218
Widdringtonia whytei	CR	133	10.1115	286	2.28322	40
Gnetum catasphaericum	DD	134	10.095	287	2.28158	41
Cycas macrocarpa	VU	135	10.0516	288	-0.688003	406
Pilgerodendron uviferum	VU	136	10.0144	289	-0.691707	407
Dacrydium pectinatum	EN	137	10.0075	291	1.43583	219
Pinus rzedowskii	VU	138	9.91459	300	-0.701725	408
Cycas megacarpa	VU	139	9.68898	312	-0.724743	409
Cycas taitungensis	EN	140	9.66901	314	1.40143	222
Dacrydium nausoriense	EN	141	9.52695	319	1.38662	223
Dacrydium guillauminii	CR	142	9.44124	324	2.21463	46
Nageia maxima	EN	143	9.38189	327	1.37128	226
Pinus tropicalis	VU	144	9.34898	328	-0.760465	410
Afrocarpus mannii	VU	145	9.28116	330	-0.767745	411
Pinus squamata	CR	146	9.17141	333	2.18563	50
Nageia motleyi	VU	147	9.13229	335	-0.783916	413
Dacrydium leptophyllum	VU	148	9.0305	344	-0.795124	414
Dacrydium medium	VU	149	9.02621	345	-0.7956	415
Cycas lindstromii	EN	150	8.97044	349	1.32643	233
Calocedrus formosana	EN	151	8.94191	350	1.32325	234
Calocedrus rupestris	EN	152	8.82146	355	1.30969	237
Podocarpus tixieri	NE	153	8.67836	361	2.13037	59
Podocarpus thevetiifolius	NE	154	8.5988	365	2.12116	60
Cycas pranburiensis	VU	155	8.59447	366	-0.844614	416
Callitris sulcata	EN	156	8.58794	368	1.28286	240
Neocallitropsis pancheri	EN	157	8.58794	369	1.28286	241
Podocarpus urbanii	CR	158	8.54879	370	2.11533	61
Podocarpus idenburgensis	NE	159	8.41096	378	2.09908	62
Zamia hymenophyllidia	CR	160	8.40942	379	2.09889	63
Cycas zeylanica	VU	161	8.34401	380	-0.874188	417
Cycas elongata	EN	162	8.26204	383	1.24417	245
Cycas chamaoensis	CR	163	8.25352	384	2.08018	65
Podocarpus macrocarpus	EN	164	8.23207	386	1.24054	246
Widdringtonia wallichii	CR	165	8.21082	387	2.07499	66
Libocedrus yateensis	EN	166	8.19797	389	1.23639	247
Podocarpus longifoliolatus	EN	167	8.18585	390	1.23491	248
Podocarpus perrieri	CR	168	8.16109	391	2.06892	68
Podocarpus victorinianus	NE	169	8.15894	392	2.06865	69
Podocarpus neglectus	NE	170	8.13025	394	2.06513	70
Pinus tecunumanii	VU	171	8.08486	395	-0.905739	418
Libocedrus chevalieri	CR	172	8.06938	397	2.05762	71
Zamia standleyi	VU	173	8.0167	400	-0.914206	419
Zamia spartea	CR	174	8.00963	401	2.05019	73
Podocarpus ridleyi	VU	175	7.93889	403	-0.923959	420
Cycas collina	VU	176	7.90952	406	-0.927665	421
Podocarpus buchii	EN	177	7.88112	409	1.19697	253
Cycas diannanensis	VU	178	7.82631	410	-0.938242	422
Cycas guizhouensis	VU	179	7.82631	411	-0.938242	423
Podocarpus pendulifolius	EN	180	7.8263	412	1.18999	256
Afrocarpus usambarensis	EN	181	7.82119	415	1.18934	257
Pinus parva	NE	182	7.74958	421	2.01718	74
Podocarpus globulus	EN	183	7.71692	422	1.17591	258
Zamia cunaria	VU	184	7.70969	423	-0.953254	424
Pinus ravii	NE	185	7.67179	426	2.00709	75
Podocarpus confertus	EN	186	7.66601	427	1.1693	259
Callitris oblonga	VU	187	7.6079	428	-0.966545	425
Macrozamia elegans	EN	188	7.60149	429	1.16084	260
Cycas debaoensis	CR	189	7.59977	430	1.99766	76
Podocarpus humbertii	EN	190	7.59612	432	1.16014	261
Cycas aculeata	VU	191	7.57863	433	-0.9704	426
Cycas bifida	VU	192	7.53841	443	-0.975721	427
Podocarpus polystachyus	VU	193	7.53603	444	-0.976037	428
Podocarpus purdieanus	EN	194	7.53504	446	1.15206	263
Abies nebrodensis	CR	195	7.49103	450	1.98325	77
Pinus culminicola	EN	196	7.47306	452	1.1438	264
Podocarpus palawanensis	CR	197	7.45235	453	1.97807	78
Cycas tansachana	CR	198	7.4435	456	1.97688	79
Pinus anemophila	NE	199	7.41476	458	1.97301	80
Cycas nongnoochiae	VU	200	7.37072	459	-0.998217	430
Cycas condaoensis	VU	201	7.36356	462	-0.999189	431
Podocarpus sellowii	EN	202	7.33551	464	1.12523	267
Podocarpus costaricensis	CR	203	7.33149	465	1.96172	81
Cupressus chengiana	VU	204	7.30732	467	-1.00686	432
Callitris monticola	VU	205	7.29777	468	-1.00816	433
Cycas falcata	VU	206	7.28479	470	-1.00994	434
Cycas siamensis	VU	207	7.2776	471	-1.01093	435
Encephalartos princeps	VU	208	7.27705	473	-1.01101	436
Cycas inermis	VU	209	7.27627	474	-1.01111	437
Zamia soconuscensis	VU	210	7.27333	475	-1.01152	438
Macrozamia spiralis	EN	211	7.25359	476	1.114	269
Juniperus cedrus	EN	212	7.24239	477	1.11245	270
Zamia acuminata	VU	213	7.15334	485	-1.02815	439
Zamia elegantissima	EN	214	7.13936	487	1.09812	271
Zamia dressleri	EN	215	7.02899	494	1.08254	272
Cycas shanyaensis	VU	216	6.99029	496	-1.05121	440
Cycas elephantipes	EN	217	6.98949	497	1.07691	274
Encephalartos latifrons	CR	218	6.95061	504	1.90837	85
Cycas sainathii	NE	219	6.94961	505	1.90823	86
Cycas lacrimans	NE	220	6.92772	506	1.90507	87
Macrozamia flexuosa	EN	221	6.88973	507	1.06253	277
Podocarpus sprucei	EN	222	6.88015	509	1.06114	278
Zamia ipetiensis	EN	223	6.87565	510	1.06049	279
Cycas curranii	CR	224	6.86794	512	1.89641	88
Cycas micholitzii	VU	225	6.86794	513	-1.06887	441
Picea brachytyla	VU	226	6.86527	514	-1.06926	442
Encephalartos cupidus	CR	227	6.86413	515	1.89585	89
Encephalartos middelburgensis	CR	228	6.86413	516	1.89585	90
Podocarpus archboldii	VU	229	6.85021	518	-1.07145	443
Zamia pygmaea	CR	230	6.84376	519	1.89288	91
Cycas darshii	NE	231	6.82886	520	1.8907	92
Zamia neurophyllidia	VU	232	6.82091	521	-1.07574	444
Cycas wadei	CR	233	6.8118	522	1.8882	93
Cupressus gigantea	NE	234	6.7847	527	1.88421	94
Cycas terryana	NE	235	6.78067	528	1.88362	95
Cycas cupida	VU	236	6.77101	530	-1.08308	445
Podocarpus transiens	EN	237	6.76468	531	1.04421	280
Cycas sundaica	NE	238	6.76017	534	1.88059	96
Cycas javana	EN	239	6.74416	535	1.04118	281
Cycas fugax	CR	240	6.73775	537	1.87727	97
Cycas tuckeri	VU	241	6.73498	538	-1.08842	446
Cycas nathorstii	VU	242	6.73005	539	-1.08915	447
Cupressus duclouxiana	DD	243	6.72796	541	1.87581	98
Encephalartos paucidentatus	VU	244	6.70965	542	-1.09219	448
Cycas zambalensis	CR	245	6.70556	543	1.87248	100
Cycas nitida	NE	246	6.67781	545	1.86833	101
Cycas desolata	VU	247	6.67758	547	-1.09698	449
Picea farreri	VU	248	6.62976	548	-1.10416	450
Cycas sancti-lasallei	NE	249	6.62204	549	1.85994	102
Cycas pachypoda	CR	250	6.61601	550	1.85903	103
Pinus maximartinezii	EN	251	6.57046	554	1.01508	282
Encephalartos gratus	VU	252	6.56935	556	-1.11332	451
Zamia erosa	VU	253	6.56067	559	-1.11464	452
Picea neoveitchii	CR	254	6.5564	560	1.84998	104
Cycas saxatilis	VU	255	6.55073	561	-1.11616	453
Cycas glauca	DD	256	6.53929	565	1.84737	105
Cycas hainanensis	EN	257	6.52127	567	1.00757	283
Cycas candida	EN	258	6.48286	568	1.00166	284
Cycas cantafolia	NE	259	6.45872	569	1.83497	107
Cycas aenigma	NE	260	6.42406	571	1.82959	108
Zamia variegata	EN	261	6.41712	572	0.991469	285
Ceratozamia mixeorum	EN	262	6.39595	573	0.988164	286
Encephalartos aemulans	CR	263	6.37087	574	1.82128	109
Cycas montana	NE	264	6.36701	576	1.82067	110
Ephedra khurikensis	DD	265	6.36522	577	1.82039	111
Encephalartos cerinus	CR	266	6.35323	578	1.8185	112
Cycas seemannii	VU	267	6.34771	579	-1.14764	454
Podocarpus polyspermus	EN	268	6.34521	580	0.980199	287
Picea likiangensis	VU	269	6.31173	591	-1.15332	455
Cycas szechuanensis	CR	270	6.27418	595	1.80598	113
Cycas taiwaniana	EN	271	6.27418	596	0.968943	288
Picea omorika	EN	272	6.27	597	0.968275	289
Ephedra pentandra	NE	273	6.26851	598	1.80508	114
Cycas armstrongii	VU	274	6.24742	603	-1.16356	456
Macrozamia plurinervia	EN	275	6.22193	606	0.960579	290
Cycas circinalis	EN	276	6.21408	608	0.959317	291
Cupressus dupreziana	EN	277	6.18126	609	0.954022	293
Cupressus bakeri	VU	278	6.17291	613	-1.17556	457
Pinus merkusii	VU	279	6.162	614	-1.17733	458
Picea morrisonicola	VU	280	6.15652	616	-1.17822	459
Cycas riuminiana	EN	281	6.13606	617	0.946683	294
Zamia urep	CR	282	6.12275	618	1.78155	115
Picea chihuahuana	EN	283	6.0751	620	0.936698	295
Cycas annaikalensis	CR	284	6.05585	624	1.77056	116
Cycas indica	NE	285	6.05585	625	1.77056	117
Juniperus macrocarpa	NE	286	6.02844	626	1.76603	118
Ephedra vvedenskyi	NE	287	5.99823	630	1.76101	121
Zamia nesophila	NE	288	5.99113	631	1.75982	122
Zamia wallisii	CR	289	5.96756	636	1.75588	123
Ephedra tilhoana	DD	290	5.96031	637	1.75466	124
Cupressus pendula	DD	291	5.95945	638	1.75452	125
Cupressus tonkinensis	NE	292	5.95945	639	1.75452	126
Zamia encephalartoides	VU	293	5.95361	640	-1.21174	460
Zamia portoricensis	EN	294	5.95054	641	0.915981	296
Encephalartos arenarius	EN	295	5.94513	642	0.915072	297
Zamia inermis	CR	296	5.92925	644	1.74944	127
Ceratozamia kuesteriana	CR	297	5.9243	645	1.7486	128
Zamia nana	NE	298	5.91937	646	1.74777	129
Encephalartos horridus	EN	299	5.89006	647	0.905765	299
Encephalartos trispinosus	VU	300	5.89006	648	-1.22247	461
Ceratozamia zaragozae	CR	301	5.88175	649	1.7414	130
Ceratozamia microstrobila	VU	302	5.88175	650	-1.22388	462
Podocarpus ramosii	DD	303	5.8606	652	1.73779	131
Cycas micronesica	EN	304	5.83566	658	0.896486	300
Zamia oligodonta	DD	305	5.81634	663	1.73021	132
Podocarpus beecherae	NE	306	5.80256	664	1.72784	133
Encephalartos delucanus	EN	307	5.74768	666	0.881297	302
Zamia disodon	CR	308	5.74722	667	1.71826	134
Abies squamata	VU	309	5.73941	669	-1.24838	463
Zamia stricta	VU	310	5.71964	672	-1.25183	464
Picea martinezii	EN	311	5.70819	673	0.874401	303
Juniperus deltoides	NE	312	5.69179	674	1.70857	135
Zamia stevensonii	NE	313	5.6886	675	1.70801	136
Zamia fischeri	EN	314	5.6595	676	0.865834	304
Cycas vespertilio	NE	315	5.65091	679	1.70136	137
Zamia restrepoi	CR	316	5.64855	681	1.70094	138
Cycas sphaerica	DD	317	5.62401	684	1.69659	140
Cycas beddomei	EN	318	5.62401	685	0.859544	305
Zamia onan-reyesii	NE	319	5.61628	687	1.69521	141
Picea maximowiczii	EN	320	5.60222	689	0.855663	306
Zamia gentryi	CR	321	5.59989	691	1.69229	142
Podocarpus rostratus	EN	322	5.59927	692	0.855135	307
Zamia tolimensis	NE	323	5.5747	696	1.68778	143
Podocarpus annamiensis	NE	324	5.5704	697	1.68701	144
Zamia montana	CR	325	5.57016	698	1.68697	145
Zamia gomeziana	NE	326	5.56923	699	1.6868	146
Zamia amplifolia	CR	327	5.55528	702	1.68429	147
Zamia imperialis	NE	328	5.54541	704	1.68251	148
Abies fanjingshanensis	EN	329	5.53991	705	0.844478	308
Zamia macrochiera	CR	330	5.52973	710	1.67968	149
Podocarpus subtropicalis	DD	331	5.52668	712	1.67913	150
Zamia oreillyi	VU	332	5.52016	713	-1.28733	465
Zamia pyrophylla	NE	333	5.50808	714	1.67576	151
Podocarpus fasciculus	VU	334	5.50121	716	-1.29076	466
Zamia skinneri	EN	335	5.49506	717	0.83635	309
Zamia grijalvensis	NE	336	5.47756	721	1.6702	152
Zamia meermanii	NE	337	5.47427	722	1.6696	153
Ceratozamia norstogii	EN	338	5.46516	725	0.830893	310
Macrozamia pauli-guilielmi	EN	339	5.44816	731	0.827777	311
Zamia lindenii	NE	340	5.44745	733	1.66469	155
Zamia melanorrhachis	EN	341	5.42787	736	0.824047	312
Juniperus polycarpos	NE	342	5.42727	737	1.66098	156
Podocarpus nakaii	EN	343	5.39455	742	0.817888	313
Zamia decumbens	NE	344	5.39272	743	1.65459	157
Abies beshanzuensis	CR	345	5.36423	744	1.64929	158
Abies jaliscana	NE	346	5.34142	746	1.64503	159
Ceratozamia fuscoviridis	CR	347	5.33828	747	1.64444	160
Zamia lucayana	EN	348	5.31699	749	0.803407	314
Abies hidalgensis	VU	349	5.30831	750	-1.32646	467
Encephalartos heenanii	CR	350	5.30752	751	1.63867	161
Encephalartos senticosus	VU	351	5.30752	752	-1.32661	468
Zamia lindleyi	NE	352	5.2993	753	1.63711	162
Ceratozamia morettii	EN	353	5.24554	756	0.789878	315
Ceratozamia decumbens	NE	354	5.24554	755	1.62692	164
Zamia angustifolia	VU	355	5.23741	758	-1.3399	469
Encephalartos brevifoliolatus	EW	356	5.21839	759	1.62173	165
Zamia incognita	NE	357	5.21464	760	1.62101	166
Ephedra oxyphylla	NE	358	5.20875	762	1.61988	168
Juniperus jaliscana	EN	359	5.20785	763	0.782666	316
Ephedra holoptera	NE	360	5.20456	764	1.61908	169
Zamia hamannii	NE	361	5.16288	765	1.61104	171
Juniperus zanonii	NE	362	5.16117	766	1.6107	172
Podocarpus rusbyi	VU	363	5.15359	767	-1.35604	470
Podocarpus aristulatus	NE	364	5.11603	768	1.60192	174
Zamia vazquezii	CR	365	5.1019	769	1.59915	175
Ceratozamia brevifrons	NE	366	5.08829	770	1.59648	176
Ceratozamia santillanii	NE	367	5.08081	774	1.59501	177
Podocarpus spathoides	DD	368	5.07838	775	1.59453	178
Ceratozamia hondurensis	NE	369	5.07165	776	1.59321	179
Zamia monticola	CR	370	5.06533	777	1.59196	181
Ephedra aurantiaca	NE	371	5.05686	779	1.59029	182
Macrozamia lomandroides	EN	372	5.0304	782	0.747998	317
Pinus muricata	VU	373	5.01396	784	-1.38351	471
Juniperus poblana	NE	374	5.01342	785	1.58166	184
Podocarpus angustifolius	VU	375	4.99633	787	-1.38703	472
Macrozamia parcifolia	VU	376	4.99044	789	-1.38821	473
Podocarpus gibbsiae	VU	377	4.98947	791	-1.3884	474
Ephedra pseudodistachya	NE	378	4.98162	793	1.5753	185
Ephedra sumlingensis	NE	379	4.97481	794	1.57393	186
Ceratozamia mirandae	EN	380	4.96908	795	0.735734	318
Abies pinsapo	EN	381	4.94384	797	0.730642	321
Pinus greggii	VU	382	4.93983	799	-1.3984	475
Ephedra glauca	NE	383	4.92803	801	1.56448	187
Ceratozamia alvarezii	EN	384	4.91048	803	0.72387	322
Ceratozamia matudae	EN	385	4.91048	804	0.72387	323
Abies flinckii	NE	386	4.89799	805	1.55837	188
Ceratozamia sabatoi	EN	387	4.89274	806	0.720253	324
Ephedra trifurcata	DD	388	4.88899	807	1.55653	189
Macrozamia secunda	VU	389	4.86852	809	-1.41294	477
Abies numidica	CR	390	4.86039	810	1.55066	190
Ceratozamia vovidesii	VU	391	4.85434	813	-1.41586	478
Pinus palustris	EN	392	4.82148	817	0.70558	325
Juniperus morrisonicola	NE	393	4.8154	819	1.54136	194
Picea polita	VU	394	4.8119	820	-1.42464	479
Abies recurvata	VU	395	4.8034	822	-1.42641	480
Ephedra tweedieana	NE	396	4.79988	823	1.53813	195
Ceratozamia latifolia	EN	397	4.78126	827	0.697204	326
Ceratozamia mexicana	VU	398	4.78126	828	-1.43103	481
Cupressus macrocarpa	VU	399	4.77568	829	-1.4322	482
Cupressus sargentii	VU	400	4.77568	830	-1.4322	483
Ephedra gerardiana	NE	401	4.74712	832	1.52708	196
Juniperus navicularis	NE	402	4.74391	834	1.5264	197
Encephalartos inopinus	CR	403	4.72836	838	1.52312	198
Encephalartos lebomboensis	EN	404	4.71952	839	0.684206	327
Encephalartos pterogonus	CR	405	4.71629	841	1.52056	199
Juniperus brevifolia	VU	406	4.71167	842	-1.44569	484
Ephedra brevifoliata	DD	407	4.69523	843	1.51609	200
Pinus wangii	EN	408	4.69506	844	0.679011	328
Cupressus goveniana	EN	409	4.69239	846	0.678442	329
Encephalartos flavistrobilus	NE	410	4.68765	849	1.51447	201
Macrozamia platyrhachis	VU	411	4.67078	850	-1.45441	486
Ephedra botschantzevii	NE	412	4.66562	852	1.50976	202
Cycas silvestris	VU	413	4.6458	854	-1.45977	487
Juniperus seravschanica	NE	414	4.64051	858	1.50437	204
Cycas ophiolitica	VU	415	4.63766	859	-1.46152	488
Podocarpus chingianus	DD	416	4.62855	860	1.50178	205
Juniperus tsukusiensis	NE	417	4.58436	862	1.49219	207
Cupressus guadalupensis	EN	418	4.58007	863	0.654213	330
Juniperus mucronata	NE	419	4.57177	866	1.48944	208
Encephalartos munchii	CR	420	4.56913	867	1.48886	209
Encephalartos concinnus	EN	421	4.56913	868	0.651821	331
Cycas platyphylla	EN	422	4.56754	869	0.651473	332
Juniperus grandis	NE	423	4.5655	870	1.48807	210
Zamia herrerae	VU	424	4.49926	880	-1.49182	490
Encephalartos whitelockii	CR	425	4.49925	881	1.47345	211
Ceratozamia hildae	EN	426	4.49284	883	0.634985	333
Encephalartos woodii	EW	427	4.49211	884	1.47186	213
Cycas cairnsiana	VU	428	4.46314	888	-1.49988	491
Cycas semota	VU	429	4.46314	889	-1.49988	492
Abies guatemalensis	EN	430	4.45781	890	0.627158	334
Abies hickelii	EN	431	4.45781	891	0.627158	335
Abies ziyuanensis	EN	432	4.45666	892	0.6269	336
Encephalartos macrostrobilus	EN	433	4.45317	894	0.626116	337
Ceratozamia huastecorum	CR	434	4.44107	897	1.46044	215
Ceratozamia zoquorum	CR	435	4.44107	898	1.46044	216
Abies fraseri	EN	436	4.43815	899	0.622736	338
Macrozamia crassifolia	VU	437	4.34678	909	-1.5263	493
Encephalartos hirsutus	CR	438	4.32297	914	1.43348	220
Encephalartos barteri	VU	439	4.32297	915	-1.53179	494
Podocarpus costalis	EN	440	4.28598	920	0.58785	339
Pinus albicaulis	EN	441	4.28234	922	0.586998	340
Abies koreana	EN	442	4.2631	927	0.582497	341
Juniperus tibetica	VU	443	4.24174	929	-1.55076	495
Juniperus mairei	NE	444	4.23442	930	1.41279	221
Podocarpus laubenfelsii	EN	445	4.11963	943	0.548262	342
Podocarpus forrestii	NE	446	4.11963	942	1.3853	224
Encephalartos sclavoi	CR	447	4.10966	944	1.38288	225
Encephalartos kisambo	EN	448	4.10966	945	0.545839	343
Pinus amamiana	EN	449	4.0737	947	0.537051	344
Ceratozamia euryphyllidia	CR	450	4.05911	949	1.3705	227
Ceratozamia whitelockiana	EN	451	4.05911	950	0.533462	345
Macrozamia humilis	VU	452	4.05511	951	-1.59576	497
Ephedra equisetina	NE	453	4.00177	958	1.35628	228
Pinus radiata	EN	454	3.97605	962	0.512789	346
Juniperus coxii	NE	455	3.95228	967	1.34383	229
Encephalartos eugene-maraisii	EN	456	3.94973	970	0.506147	348
Ceratozamia chimalapensis	NE	457	3.94237	971	1.34132	230
Encephalartos aplanatus	VU	458	3.90056	978	-1.63461	498
Ephedra procera	NE	459	3.88853	980	1.32757	231
Ceratozamia miqueliana	CR	460	3.88459	982	1.32656	232
Ceratozamia becerrae	EN	461	3.88459	983	0.489517	349
Zamia cremnophila	EN	462	3.84919	990	0.480362	351
Encephalartos umbeluziensis	EN	463	3.84072	991	0.478159	352
Encephalartos ngoyanus	VU	464	3.84072	992	-1.65007	499
Encephalartos dolomiticus	CR	465	3.83367	993	1.31336	235
Encephalartos nubimontanus	EW	466	3.83367	994	1.31336	236
Abies fabri	VU	467	3.80845	995	-1.65851	500
Encephalartos equatorialis	CR	468	3.79804	996	1.30403	238
Juniperus barbadensis	VU	469	3.77474	998	-1.6674	502
Zamia verschaffeltii	EN	470	3.76021	999	0.456974	353
Juniperus saxicola	CR	471	3.71401	1003	1.28165	242
Encephalartos chimanimaniensis	EN	472	3.71141	1004	0.443913	354
Pinus torreyana	CR	473	3.69405	1006	1.27626	243
Podocarpus lophatus	VU	474	3.65748	1012	-1.69896	503
Abies yuanbaoshanensis	CR	475	3.64919	1014	1.26405	244
Encephalartos manikensis	VU	476	3.61037	1016	-1.71192	504
Podocarpus pallidus	VU	477	3.60442	1018	-1.71357	505
Zamia furfuracea	EN	478	3.58283	1021	0.408652	356
Zamia lacandona	EN	479	3.57264	1023	0.405806	357
Macrozamia viridis	EN	480	3.51211	1030	0.388716	358
Macrozamia conferta	VU	481	3.50704	1031	-1.74096	506
Macrozamia machinii	VU	482	3.50704	1032	-1.74096	507
Zamia prasina	CR	483	3.50613	1033	1.22405	251
Zamia purpurea	CR	484	3.50613	1034	1.22405	252
Podocarpus decipiens	NE	485	3.40467	1037	1.19469	254
Podocarpus degeneri	NE	486	3.38925	1040	1.19015	255
Encephalartos ghellinckii	VU	487	3.38517	1042	-1.77633	509
Macrozamia cardiacensis	VU	488	3.33326	1044	-1.79178	510
Juniperus standleyi	EN	489	3.30798	1047	0.328836	361
Macrozamia occidua	VU	490	3.30238	1048	-1.80109	511
Encephalartos relictus	EW	491	3.28865	1049	1.16002	262
Macrozamia cranei	EN	492	3.28339	1050	0.321375	362
Juniperus gamboana	EN	493	3.27301	1051	0.318209	363
Encephalartos dyerianus	CR	494	3.19756	1065	1.13193	265
Encephalartos marunguensis	VU	495	3.19756	1066	-1.83334	512
Encephalartos msinganus	CR	496	3.1864	1067	1.12843	266
Encephalartos laevifolius	CR	497	3.17154	1070	1.12376	268
Encephalartos humilis	VU	498	3.17154	1071	-1.84151	513
Encephalartos schaijesii	VU	499	3.14521	1072	-1.84985	514
Encephalartos schmitzii	VU	500	3.14521	1073	-1.84985	515
Pinus occidentalis	EN	501	3.09505	1077	0.262304	365
Juniperus bermudiana	CR	502	3.01796	1082	1.07412	275
Juniperus gracilior	EN	503	3.01796	1083	0.237082	367
Pinus georginae	NE	504	3.01571	1084	1.07338	276
Juniperus saltillensis	EN	505	2.92213	1086	0.204813	369
Juniperus angosturana	VU	506	2.70478	1088	-2.00071	516
Juniperus comitana	EN	507	2.68398	1089	0.1198	378

## Sheet: Table_S6_Cycad_comparison
Table S6. Comparison of EDGE ranks obtained by the present study and the study of Youssoufou et al (2017) focussing on cycads only. EDGE ranks obtained by the present study (overall and cycads only) and by Youssoufou et al (2017) are listed, as well as the difference between them: (This study, cycads only) - (Yessoufou et al). Species highlighted in orange are those with rank difference larger th…
	EDGE Ranks
Species	This study (overall)	This study (cycads only)	Yessoufou et al 2017	Difference (This study - Yessoufou)
Microcycas calocoma	8	1	1	0
Cycas hongheensis	28	2	35	-33
Dioon stevensonii	38	3	57	-54
Dioon spinulosum	54	4	33	-29
Zamia hymenophyllidia	63	5	17	-12
Cycas chamaoensis	65	6	79	-73
Dioon rzedowskii	72	7	119	-112
Zamia spartea	73	8	9	-1
Cycas debaoensis	76	9	110	-101
Cycas tansachana	79	10	78	-68
Encephalartos latifrons	85	11	53	-42
Cycas lacrimans	87	12	148	-136
Cycas curranii	88	13	20	-7
Encephalartos cupidus	89	14	15	-1
Encephalartos middelburgensis	90	15	16	-1
Zamia pygmaea	91	16	45	-29
Cycas wadei	93	17	64	-47
Cycas terryana	95	18	172	-154
Cycas sundaica	96	19	323	-304
Cycas fugax	97	20	14	6
Cycas zambalensis	100	21	59	-38
Cycas nitida	101	22	239	-217
Cycas pachypoda	103	23	63	-40
Cycas cantafolia	107	24	70	-46
Cycas aenigma	108	25	332	-307
Encephalartos aemulans	109	26	38	-12
Cycas montana	110	27	255	-228
Encephalartos cerinus	112	28	52	-24
Cycas szechuanensis	113	29	8	21
Zamia urep	115	30	13	17
Cycas annaikalensis	116	31	58	-27
Cycas indica	117	32	333	-301
Cycas hoabinhensis	119	33	106	-73
Zamia nesophila	122	34	27	7
Zamia wallisii	123	35	339	-304
Zamia inermis	127	36	39	-3
Ceratozamia zaragozae	130	37	29	8
Zamia disodon	134	38	75	-37
Cycas vespertilio	137	39	227	-188
Zamia restrepoi	138	40	2	38
Zamia restrepoi	138	41	76	-35
Cycas sphaerica	140	42	331	-289
Zamia onan-reyesii	141	43	25	18
Zamia gentryi	142	44	40	4
Zamia tolimensis	143	45	26	19
Zamia montana	145	46	46	0
Zamia gomeziana	146	47	165	-118
Zamia amplifolia	147	48	54	-6
Zamia imperialis	148	49	18	31
Zamia macrochiera	149	50	6	44
Zamia pyrophylla	151	51	42	9
Zamia meermanii	153	52	90	-38
Zamia lindenii	155	53	260	-207
Zamia decumbens	157	54	34	20
Ceratozamia fuscoviridis	160	55	11	44
Encephalartos heenanii	161	56	67	-11
Dioon caputoi	163	57	31	26
Ceratozamia decumbens	164	58	21	37
Encephalartos brevifoliolatus	165	59	337	-278
Zamia incognita	166	60	219	-159
Ceratozamia robusta	170	61	121	-60
Zamia hamannii	171	62	32	30
Zamia vazquezii	175	63	3	60
Ceratozamia brevifrons	176	64	334	-270
Ceratozamia santillanii	177	65	22	43
Ceratozamia hondurensis	179	66	61	5
Dioon califanoi	180	67	105	-38
Zamia monticola	181	68	24	44
Dioon holmgrenii	192	69	117	-48
Encephalartos inopinus	198	70	5	65
Encephalartos pterogonus	199	71	43	28
Cycas multipinnata	203	72	131	-59
Dioon sonorense	206	73	112	-39
Encephalartos munchii	209	74	88	-14
Encephalartos whitelockii	211	75	19	56
Encephalartos woodii	213	76	336	-260
Cycas changjiangensis	214	77	83	-6
Ceratozamia huastecorum	215	78	12	66
Ceratozamia zoquorum	216	79	7	72
Encephalartos hirsutus	220	80	49	31
Cycas taitungensis	222	81	98	-17
Encephalartos sclavoi	225	82	107	-25
Ceratozamia euryphyllidia	227	83	60	23
Ceratozamia chimalapensis	230	84	10	74
Ceratozamia miqueliana	232	85	51	34
Cycas lindstromii	233	86	123	-37
Encephalartos dolomiticus	235	87	28	59
Encephalartos nubimontanus	236	88	335	-247
Encephalartos equatorialis	238	89	91	-2
Cycas elongata	245	90	116	-26
Zamia prasina	251	91	23	68
Zamia purpurea	252	92	47	45
Macrozamia elegans	260	93	77	16
Encephalartos relictus	262	94	338	-244
Encephalartos dyerianus	265	95	4	91
Encephalartos msinganus	266	96	68	28
Encephalartos laevifolius	268	97	44	53
Macrozamia spiralis	269	98	99	-1
Zamia elegantissima	271	99	126	-27
Zamia dressleri	272	100	87	13
Cycas elephantipes	274	101	82	19
Macrozamia flexuosa	277	102	109	-7
Zamia ipetiensis	279	103	92	11
Cycas javana	281	104	84	20
Cycas hainanensis	283	105	73	32
Cycas candida	284	106	104	2
Zamia variegata	285	107	66	41
Ceratozamia mixeorum	286	108	55	53
Cycas taiwaniana	288	109	30	79
Macrozamia plurinervia	290	110	139	-29
Cycas circinalis	291	111	101	10
Stangeria eriopus	292	112	56	56
Cycas riuminiana	294	113	150	-37
Zamia portoricensis	296	114	135	-21
Encephalartos arenarius	297	115	158	-43
Encephalartos horridus	299	116	153	-37
Cycas micronesica	300	117	175	-58
Encephalartos delucanus	302	118	156	-38
Zamia fischeri	304	119	95	24
Cycas beddomei	305	120	100	20
Zamia skinneri	309	121	48	73
Ceratozamia norstogii	310	122	114	8
Macrozamia pauli-guilielmi	311	123	128	-5
Zamia melanorrhachis	312	124	137	-13
Zamia lucayana	314	125	89	36
Ceratozamia morettii	315	126	50	76
Macrozamia lomandroides	317	127	160	-33
Ceratozamia mirandae	318	128	72	56
Ceratozamia alvarezii	322	129	62	67
Ceratozamia matudae	323	130	103	27
Ceratozamia sabatoi	324	131	102	29
Ceratozamia latifolia	326	132	120	12
Encephalartos lebomboensis	327	133	124	9
Encephalartos concinnus	331	134	134	0
Cycas platyphylla	332	135	129	6
Ceratozamia hildae	333	136	69	67
Encephalartos macrostrobilus	337	137	154	-17
Encephalartos kisambo	343	138	170	-32
Ceratozamia whitelockiana	345	139	125	14
Encephalartos eugene-maraisii	348	140	85	55
Ceratozamia becerrae	349	141	81	60
Zamia cremnophila	351	142	136	6
Encephalartos umbeluziensis	352	143	86	57
Zamia verschaffeltii	353	144	36	108
Encephalartos chimanimaniensis	354	145	151	-6
Zamia furfuracea	356	146	74	72
Zamia lacandona	357	147	65	82
Macrozamia viridis	358	148	143	5
Macrozamia cranei	362	149	37	112
Cycas pectinata	390	150	200	-50
Dioon argenteum	391	151	183	-32
Dioon angustifolium	394	152	194	-42
Cycas panzhihuaensis	395	153	145	8
Dioon tomasellii	400	154	195	-41
Cycas segmentifida	401	155	133	22
Dioon merolae	402	156	174	-18
Dioon purpusii	403	157	178	-21
Encephalartos altensteinii	404	158	179	-21
Cycas macrocarpa	406	159	113	46
Cycas megacarpa	409	160	198	-38
Cycas pranburiensis	416	161	118	43
Cycas zeylanica	417	162	256	-94
Zamia standleyi	419	163	144	19
Cycas collina	421	164	147	17
Cycas diannanensis	422	165	250	-85
Cycas guizhouensis	423	166	254	-88
Zamia cunaria	424	167	127	40
Cycas aculeata	426	168	199	-31
Cycas bifida	427	169	197	-28
Cycas nongnoochiae	430	170	190	-20
Cycas condaoensis	431	171	161	10
Cycas falcata	434	172	251	-79
Cycas siamensis	435	173	247	-74
Encephalartos princeps	436	174	173	1
Cycas inermis	437	175	130	45
Zamia soconuscensis	438	176	177	-1
Zamia acuminata	439	177	140	37
Cycas shanyaensis	440	178	236	-58
Cycas micholitzii	441	179	132	47
Zamia neurophyllidia	444	180	108	72
Cycas cupida	445	181	185	-4
Cycas tuckeri	446	182	191	-9
Cycas nathorstii	447	183	223	-40
Encephalartos paucidentatus	448	184	171	13
Cycas desolata	449	185	207	-22
Encephalartos gratus	451	186	97	89
Zamia erosa	452	187	220	-33
Cycas saxatilis	453	188	192	-4
Cycas seemannii	454	189	176	13
Cycas armstrongii	456	190	152	38
Zamia encephalartoides	460	191	164	27
Encephalartos trispinosus	461	192	226	-34
Ceratozamia microstrobila	462	193	122	71
Zamia stricta	464	194	206	-12
Zamia oreillyi	465	195	201	-6
Encephalartos senticosus	468	196	186	10
Macrozamia parcifolia	473	197	215	-18
Macrozamia secunda	477	198	168	30
Ceratozamia vovidesii	478	199	163	36
Ceratozamia mexicana	481	200	187	13
Macrozamia platyrhachis	486	201	209	-8
Cycas silvestris	487	202	184	18
Cycas ophiolitica	488	203	217	-14
Zamia herrerae	490	204	96	108
Cycas cairnsiana	491	205	180	25
Cycas semota	492	206	218	-12
Macrozamia crassifolia	493	207	141	66
Encephalartos barteri	494	208	182	26
Macrozamia humilis	497	209	111	98
Encephalartos aplanatus	498	210	193	17
Encephalartos ngoyanus	499	211	93	118
Encephalartos manikensis	504	212	204	8
Macrozamia conferta	506	213	142	71
Macrozamia machinii	507	214	138	76
Encephalartos ghellinckii	509	215	189	26
Macrozamia cardiacensis	510	216	214	2
Macrozamia occidua	511	217	213	4
Encephalartos marunguensis	512	218	157	61
Encephalartos humilis	513	219	169	50
Encephalartos schaijesii	514	220	234	-14
Encephalartos schmitzii	515	221	188	33
Dioon edule	537	222	268	-46
Cycas petrae	544	223	245	-22
Cycas arenicola	556	224	279	-55
Zamia obliqua	559	225	270	-45
Cycas chevalieri	568	226	259	-33
Cycas conferta	570	227	149	78
Cycas dolichophylla	571	228	273	-45
Zamia chigua	573	229	230	-1
Zamia pseudoparasitica	574	230	203	27
Cycas balansae	578	231	146	85
Cycas tanqingii	579	232	267	-35
Cycas simplicipinna	583	233	222	11
Cycas tropophylla	586	234	167	67
Cycas brachycantha	589	235	166	69
Cycas sexseminifera	590	236	224	12
Cycas rumphii	593	237	288	-51
Encephalartos caffer	596	238	159	79
Encephalartos longifolius	597	239	216	23
Cycas scratchleyana	600	240	289	-49
Cycas badensis	601	241	275	-34
Zamia poeppigiana	602	242	272	-30
Cycas papuana	603	243	261	-18
Cycas ferruginea	604	244	181	63
Cycas edentata	606	245	294	-49
Cycas campestris	608	246	271	-25
Cycas brunnea	609	247	221	26
Zamia muricata	610	248	263	-15
Zamia lecointei	611	249	252	-3
Zamia integrifolia	612	250	210	40
Macrozamia serpentina	616	251	285	-34
Macrozamia fawcettii	617	252	211	41
Macrozamia stenomera	618	253	253	0
Encephalartos lehmannii	619	254	266	-12
Zamia pumila	621	255	238	17
Macrozamia longispina	622	256	248	8
Zamia sandovalii	623	257	237	20
Zamia manicata	624	258	225	33
Cycas bougainvilleana	625	259	241	18
Zamia ulei	626	260	246	14
Macrozamia moorei	628	261	280	-19
Zamia roezlii	629	262	277	-15
Zamia amazonum	630	263	274	-11
Cycas apoa	632	264	283	-19
Zamia boliviana	636	265	233	32
Zamia tuerckheimii	640	266	229	37
Cycas couttsiana	642	267	212	55
Encephalartos mackenziei	643	268	240	28
Cycas schumanniana	646	269	296	-27
Zamia paucijuga	647	270	235	35
Encephalartos ituriensis	649	271	231	40
Encephalartos natalensis	650	272	262	10
Cycas yorkiana	651	273	282	-9
Zamia fairchildiana	652	274	244	30
Zamia pseudomonticola	653	275	258	17
Encephalartos hildebrandtii	654	276	278	-2
Encephalartos septentrionalis	655	277	291	-14
Encephalartos lanatus	661	278	205	73
Encephalartos laurentianus	664	279	276	3
Zamia loddigesii	666	280	196	84
Encephalartos ferox	667	281	202	79
Encephalartos friderici-guilielmi	669	282	269	13
Encephalartos bubalinus	673	283	284	-1
Bowenia serrulata	691	284	242	42
Bowenia spectabilis	692	285	243	42
Lepidozamia hopei	709	286	264	22
Lepidozamia peroffskyana	710	287	265	22
Dioon mejiae	726	288	304	-16
Cycas angulata	749	289	317	-28
Cycas canalis	750	290	309	-19
Cycas orientis	777	291	292	-1
Cycas revoluta	791	292	302	-10
Cycas clivicola	848	293	330	-37
Cycas thouarsii	863	294	307	-13
Cycas lane-poolei	866	295	322	-27
Cycas arnhemica	867	296	281	15
Cycas pruinosa	874	297	290	7
Cycas calcicola	877	298	312	-14
Macrozamia mountperriensis	881	299	295	4
Macrozamia johnsonii	904	300	232	68
Macrozamia miquelii	907	301	328	-27
Macrozamia riedlei	908	302	311	-9
Cycas media	909	303	310	-7
Macrozamia douglasii	910	304	297	7
Macrozamia heteromera	911	305	318	-13
Cycas maconochiei	916	306	313	-7
Cycas xipholepis	917	307	314	-7
Macrozamia concinna	919	308	319	-11
Encephalartos turneri	931	309	257	52
Macrozamia montana	932	310	324	-14
Macrozamia reducta	933	311	325	-14
Macrozamia dyeri	941	312	293	19
Encephalartos transvenosus	949	313	303	10
Macrozamia macdonnellii	955	314	320	-6
Macrozamia fraseri	958	315	287	28
Encephalartos tegulaneus	959	316	326	-10
Encephalartos poggei	974	317	286	31
Macrozamia glaucophylla	997	318	300	18
Macrozamia macleayi	999	319	329	-10
Cycas basaltica	1001	320	321	-1
Encephalartos villosus	1012	321	306	15
Encephalartos cycadifolius	1036	322	249	73
Macrozamia lucida	1048	323	298	25
Macrozamia communis	1070	324	316	8
Macrozamia polymorpha	1071	325	308	17
Macrozamia diplomera	1077	326	301	25
Macrozamia fearnsidei	1078	327	327	0
